# Supplementary material for: Mapping the serum proteome to neurological diseases using whole genome sequencing
Source: Nat Commun. 2021 Dec 2;12:7042. doi: 10.1038/s41467-021-27387-1 (PMC8640022; doi:10.1038/s41467-021-27387-1)
Supplement: Supplementary file 4 — Supplementary Data 1 [file 41467_2021_27387_MOESM4_ESM.xlsx]

## Sheet: Sheet1
panel	protein	uniprot id	chr	ps	snp	index snp	n	ea	nea	eaf	beta	se	p	dir	i2	i2_p	eaf_MANOLIS	beta_MANOLIS	se_MANOLIS	p_MANOLIS	eaf_Pomak	beta_Pomak	se_Pomak	p_Pomak	cis_trans	mapped_gene	nearest_protein_coding_gene	rsID	novel	most_severe_consequence	maf	maf_MANOLIS	maf_Pomak	maf_EUR(1000G)	pQTL_in_CSF
NEU	RGMA	Q96B86	9	35817582	chr9:35817582	chr9:35817582	2898	A	C	0.5188	-0.2037	0.0268	2.816e-14	--	62.4	0.103	0.532	-0.157599	0.0389251	5.73062e-05	0.507	-0.245047	0.0368896	8.58463e-11	trans	AL133410.3/ENSG00000285645,TMEM8B/ENSG00000137103,FAM221B/ENSG00000204930		rs13292880	no	3_prime_UTR_variant	0.4812	0.468	0.493	0.408549	NA
NEU	GCP5	P78333	13	91452963	chr13:91452963	chr13:91762461	2898	T	C	0.9623	-0.9773	0.0691	2.047e-45	--	97.6	1.445e-10	0.964	-0.46936	0.10513	1.12363e-05	0.961	-1.36367	0.0916872	9.75118e-41	cis	GPC5/ENSG00000179399		rs117624944	no	intron_variant	0.0377	0.036	0.039	0.0208748	NA
NEU	DRAXIN	Q8NBI3	1	11689428	chr1:11689428	chr1:11689428	2898	A	T	0.156	0.2622	0.0346	3.446e-14	++	0	0.3357	0.142	0.22771	0.0497913	7.09693e-06	0.169	0.294343	0.0480832	1.73182e-09	cis	MAD2L2/ENSG00000116670		rs111886081	no	intron_variant	0.156	0.142	0.169	0.182903	NA
NEU	LAIR-2	Q6ISS4	19	54632675	chr19:54632675	chr19:54502956	2898	T	C	0.0345	-0.5679	0.0777	2.686e-13	--	0	0.4987	0.02	-0.646272	0.139438	4.76335e-06	0.041	-0.532651	0.0935754	1.92737e-08	cis	LILRB1/ENSG00000104972		rs61737950	no	synonymous_variant	0.0345	0.02	0.041	0.0109344	NA
NEX	ISLR2	Q6UXK2	15	74327322	chr15:74327322	chr15:74327322	2922	A	G	0.516	-0.1864	0.0274	1.082e-11	--	0	0.911	0.473	-0.189692	0.0400764	2.9023e-06	0.554	-0.183543	0.0376362	1.65742e-06	cis	CCDC33/ENSG00000140481		rs4887135	no	intron_variant	0.484	0.473	0.446	0.421471	NA
NEX	GSTP1	P09211	11	67585662	chr11:67585662	chr11:67585662	2922	T	TGTGCGC	0.6748	-0.2442	0.0283	5.704e-18	--	65.6	0.08836	0.662	-0.194988	0.0403985	1.86028e-06	0.687	-0.291347	0.0395636	9.22444e-13	cis	GSTP1/ENSG00000084207			no	intron_variant	0.3252	0.338	0.313	NA	NA
NEX	GPNMB	Q14956	7	23071112	chr7:23071112	chr7:23266522	2922	C	G	0.5714	0.2109	0.0247	1.301e-17	++	56.9	0.1279	0.578	0.172921	0.0350828	1.07313e-06	0.565	0.248078	0.034732	4.50638e-12	cis		KLHL7/ENSG00000122550	rs7797870	no	intergenic_variant	0.4286	0.422	0.435	0.350895	y
NEU	NR-CAM	Q92823	7	108358462	chr7:108358462	chr7:108358462	2854	A	AT	0.4038	0.2213	0.0288	1.511e-14	++	0	0.7241	0.373	0.210462	0.0420382	8.1569e-07	0.431	0.230826	0.0395032	8.48818e-09	cis	NRCAM/ENSG00000091129			no	intron_variant	0.4038	0.373	0.431	NA	NA
NEU	UNC5C	O95185	4	95687755	chr4:95687755	chr4:95687755	2898	T	C	0.4706	0.209	0.0246	1.808e-17	++	29.1	0.2348	0.426	0.180669	0.0342315	2.06395e-07	0.518	0.239074	0.0352882	3.95552e-11	cis		UNC5C/ ENSG00000182168	rs36111522	no	intergenic_variant	0.4706	0.426	0.482	0.421471	NA
NEU	EPHB6	O15197	7	142854785	chr7:142854785	chr7:142854785	2898	A	G	0.7247	0.2431	0.0292	9.428e-17	++	0	0.7982	0.694	0.235982	0.0402692	8.11703e-09	0.759	0.250955	0.0425346	6.78523e-09	cis		EPHB6/ENSG00000106123	rs7789303	no	regulatory_region_variant	0.2753	0.306	0.241	0.298211	NA
NEU	NAAA	Q02083	12	101825121	chr12:101825121	chr12:101825121	2898	T	C	0.667	0.2961	0.0292	3.668e-24	++	33.5	0.2201	0.685	0.256766	0.0433521	5.70181e-09	0.652	0.328676	0.0394979	8.63251e-16	trans	GNPTAB/ENSG00000111670		rs10745925	no	intron_variant	0.333	0.315	0.348	0.32008	n
NEU	CNTN5	O94779	11	99172177	chr11:99172177	chr11:99172177	2898	A	G	0.0353	0.7935	0.0695	3.458e-30	++	73	0.05408	0.029	0.639765	0.105832	2.81807e-09	0.04	0.910086	0.0921662	3.17655e-21	cis	CNTN5/ENSG00000149972		rs4143858	no	intron_variant	0.0353	0.029	0.04	0.0805169	NA
NEX	SMOC1	Q9H4F8	14	69888141	chr14:69888141	chr14:69888141	2922	A	C	0.2232	-0.2301	0.0305	4.56e-14	--	0	0.4352	0.253	-0.251142	0.0407043	1.83863e-09	0.185	-0.203173	0.0460665	1.3614e-05	cis	SMOC1/ENSG00000198732		rs1958078	no	intron_variant	0.2232	0.253	0.185	0.16998	NA
NEU	VWC2	Q2TAL6	7	49775794	chr7:49775794	chr7:49775794	2898	C	G	0.5334	0.2952	0.0252	9.206e-32	++	84.5	0.01119	0.547	0.228399	0.0364308	1.06576e-09	0.521	0.356242	0.0348211	2.36843e-22	cis	VWC2/ENSG00000188730		rs769604	no	missense_variant	0.4666	0.453	0.479	0.487078	NA
NEU	N-CDASE	Q9NR71	10	50039928	chr10:50039928	chr10:50251680	2898	T	C	0.9805	0.9427	0.1313	7.096e-13	++	77.2	0.03621	0.979	0.860814	0.137035	7.99905e-10	0.998	1.86691	0.460372	5.66978e-05	cis	FAM21EP/ENSG00000235618		rs114001906	no	intron_variant	0.0195	0.021	0.002	0.0139165	NA
NEU	SMPD1	P17405	11	6394233	chr11:6394233	chr11:6394233	2897	A	G	0.1726	-0.3266	0.0355	3.736e-20	--	0	0.7509	0.184	-0.315401	0.0500744	6.55288e-10	0.161	-0.337952	0.0503883	4.99747e-11	cis	SMPD1/ENSG00000166311		rs1050239	no	missense_variant	0.1726	0.184	0.161	0.207753	NA
NEX	CD33	P20138	19	51225847	chr19:51225847	chr19:51225385	2922	CCCGG	C	0.9856	1.049	0.1061	4.864e-23	++	0	0.505	0.984	0.974695	0.153908	5.19809e-10	0.987	1.11636	0.146535	1.79733e-13	cis	CD33/ENSG00000105383			no	frameshift_variant	0.0144	0.016	0.013	NA	n
NEU	LAYN	Q6UX15	11	111553991	chr11:111553991	chr11:111553991	2898	A	T	0.4716	-0.2708	0.0231	1.118e-31	--	89.6	0.001938	0.516	-0.203596	0.0316874	3.00209e-10	0.421	-0.347222	0.0338089	4.72508e-22	cis	LAYN/ENSG00000204381		rs518294	no	intron_variant	0.4716	0.484	0.421	0.479125	NA
NEU	ALPHA-2-MRAP	P30533	4	3505659	chr4:3505659	chr4:3505659	2897	A	C	0.0757	-0.6113	0.0488	4.616e-36	--	15.2	0.2774	0.052	-0.537913	0.0833117	2.4663e-10	0.088	-0.649506	0.0601247	1.75714e-24	cis	LRPAP1/ENSG00000163956		rs149867039	no	3_prime_UTR_variant	0.0757	0.052	0.088	0.0347913	NA
NEU	GDNF	P39905	5	37833581	chr5:37833581	chr5:37833581	2898	A	G	0.1015	-0.3992	0.0431	1.909e-20	--	0	0.9712	0.102	-0.39766	0.0611556	1.96669e-10	0.101	-0.400772	0.0606934	1.15768e-10	cis	GDNF-AS1/ENSG00000248587,GDNF/ENSG00000168621		rs78899997	no	intron_variant	0.1015	0.102	0.101	0.0944334	NA
NEU	GAL-8	O00214	9	133263362	chr9:133263362	chr9:133263362	2898	G	GCGCCCACCACTA	0.2572	-0.2736	0.0316	5.027e-18	--	0	0.4762	0.268	-0.29568	0.0442529	6.51773e-11	0.246	-0.250614	0.0452058	4.7144e-08	trans	ABO/ENSG00000175164			no	intron_variant	0.2572	0.268	0.246	NA	NA
NEU	CD200R1	Q8TD46	3	112931573	chr3:112931573	chr3:112924346	2898	T	C	0.3931	-0.3284	0.0272	1.19e-33	--	78.7	0.03045	0.383	-0.265882	0.0396491	6.23213e-11	0.402	-0.383673	0.0372855	1.23529e-22	cis	CD200R1/ENSG00000163606		rs7622812	no	intron_variant	0.3931	0.383	0.402	0.467197	NA
NEU	SCARA5	Q6ZMJ2	8	27953060	chr8:27953060	chr8:27953060	2898	T	G	0.7948	0.3433	0.0307	4.275e-29	++	0	0.5879	0.83	0.323912	0.0471484	1.91405e-11	0.769	0.357547	0.04037	3.47269e-17	cis	SCARA5/ENSG00000168079		rs2685413	no	intron_variant	0.2052	0.17	0.231	0.279324	NA
NEU	CLM-6	Q08708	17	74546483	chr17:74546483	chr17:74503804	2898	A	G	0.0326	-0.6869	0.0806	1.562e-17	--	0	0.4602	0.04	-0.650459	0.0944753	1.77786e-11	0.013	-0.784181	0.15446	5.35196e-07	cis		CD300C/ENSG00000167850	rs73359962	no	intergenic_variant	0.0326	0.04	0.013	0.0109344	NA
NEU	CPA2	P48052	7	130266307	chr7:130266307	chr7:130266307	2898	A	C	0.7132	-0.3747	0.0294	3.152e-37	--	81.9	0.01876	0.704	-0.304212	0.0419995	2.94869e-12	0.722	-0.442398	0.0411467	2.28826e-24	cis		CPA2/ENSG00000158516	rs2171493	no	regulatory_region_variant	0.2868	0.296	0.278	0.267396	NA
NEU	IL12	P29460	3	188397894	chr3:188397894	chr3:188397894	2898	A	C	0.385	0.2929	0.0258	7.871e-30	++	0	0.3575	0.361	0.268089	0.0373024	2.45467e-12	0.407	0.315636	0.0357619	1.96097e-17	trans	LPP/ENSG00000145012		rs9815073	no	intron_variant	0.385	0.361	0.407	0.366799	NA
NEU	CD200R1	Q8TD46	3	98698056	chr3:98698056	chr3:98698056	2898	T	G	0.5375	-0.3117	0.0271	1.11e-30	--	10.9	0.2894	0.574	-0.281747	0.0391349	2.4186e-12	0.504	-0.339152	0.0374798	3.32996e-18	trans		ST3GAL6/ENSG00000064225	rs10935473	no	intergenic_variant	0.4625	0.426	0.496	0.449304	NA
NEU	ADAM-23	O75077	2	206527534	chr2:206527534	chr2:206444237	2898	A	C	0.9578	0.7111	0.0738	5.657e-22	++	75.4	0.04384	0.949	0.626634	0.0848741	7.39737e-13	0.985	0.973035	0.149438	1.82429e-10	cis	ADAM23/ENSG00000114948		rs143219430	no	intron_variant	0.0422	0.051	0.015	0.0129225	NA
NEU	CLEC10A	Q8IUN9	17	7111835	chr17:7111835	chr17:7078078	2896	A	G	0.1087	0.5073	0.0427	1.743e-32	++	85.8	0.00786	0.134	0.415302	0.0550065	2.14807e-13	0.07	0.647625	0.0679257	7.68668e-20	cis	ASGR2/ENSG00000161944		rs35505890	no	intron_variant	0.1087	0.134	0.07	0.115308	NA
NEU	SMOC2	Q9H3U7	6	168464297	chr6:168464297	chr6:168464297	2898	T	C	0.2151	-0.3457	0.0304	5.182e-30	--	0	0.4999	0.23	-0.32594	0.0421451	5.94209e-14	0.199	-0.366947	0.0438028	5.96466e-16	cis	SMOC2/ENSG00000112562		rs55830022	no	intron_variant	0.2151	0.23	0.199	0.252485	NA
NEU	PRTG	Q2VWP7	15	55714806	chr15:55714806	chr15:55714806	2898	T	C	0.6945	0.3585	0.0298	2.016e-33	++	55.5	0.1337	0.642	0.317612	0.0403617	3.56935e-14	0.757	0.40721	0.0440514	6.13573e-19	cis	PRTG/ENSG00000166450		rs2008336	no	intron_variant	0.3055	0.358	0.243	0.33499	NA
NEX	TDGF1	P13385	3	46604119	chr3:46604119	chr3:46551945	2922	T	C	0.3159	-0.4231	0.0275	2.777e-53	--	77.3	0.03572	0.244	-0.350144	0.0443468	2.28117e-14	0.361	-0.468962	0.0351327	1.3907e-34	cis	AC104304.2/ENSG00000283877		rs6787465	no	intron_variant	0.3159	0.244	0.361	0.250497	y
NEX	LEPR	P48357	1	65654266	chr1:65654266	chr1:65667900	2922	A	G	0.1635	0.4134	0.0345	3.963e-33	++	0	0.9851	0.148	0.412688	0.0516393	1.20801e-14	0.176	0.413988	0.0463097	1.01704e-17	cis		LEPR/ ENSG00000116678	rs143012400	no	intergenic_variant	0.1635	0.148	0.176	0.176938	y
NEU	SCARF2	Q96GP6	22	20422116	chr22:20422116	chr22:20422116	2898	A	G	0.1139	-0.4075	0.0319	2.23e-37	--	10.9	0.2894	0.093	-0.373915	0.044988	9.76409e-16	0.135	-0.441506	0.045233	8.48712e-21	cis		SCARF2/ ENSG00000244486	rs1638043	no	intergenic_variant	0.1139	0.093	0.135	0.173956	NA
NEU	ADAM-22	Q9P0K1	7	88126136	chr7:88126136	chr7:87935182	2898	T	C	0.0662	-0.7163	0.0524	1.418e-42	--	85.3	0.009051	0.072	-0.592665	0.070613	6.02727e-16	0.059	-0.867469	0.0780925	8.98189e-26	cis	ADAM22/ENSG00000008277		rs12535283	no	intron_variant	0.0662	0.072	0.059	0.0427435	NA
NEU	IL-5R-ALPHA	Q01344	3	3103081	chr3:3103081	chr3:3103081	2898	T	C	0.3568	0.3776	0.026	1.292e-47	++	73.4	0.0527	0.371	0.324524	0.0377967	2.62874e-16	0.344	0.425584	0.0359484	1.35369e-28	cis	IL5RA/ENSG00000091181		rs6800335	no	intron_variant	0.3568	0.371	0.344	0.311133	NA
NEU	MATN3	O15232	2	20007858	chr2:20007858	chr2:20007858	2898	A	G	0.6267	-0.3827	0.0272	7.671e-45	--	68.2	0.07631	0.588	-0.334201	0.0386234	1.80692e-16	0.665	-0.430771	0.0384247	4.14455e-26	cis	MATN3/ENSG00000132031		rs11694716	no	intron_variant	0.3733	0.412	0.335	0.412525	NA
NEU	CTSC	P53634	11	88337690	chr11:88337690	chr11:88320811	2898	A	G	0.9156	-0.6167	0.0464	2.769e-40	--	0	0.9246	0.926	-0.62183	0.0716252	8.03614e-17	0.908	-0.612931	0.0609376	1.92802e-21	cis	CTSC/ENSG00000109861		rs11019400	no	splice_region_variant	0.0844	0.074	0.092	0.0805169	NA
NEU	PVR	P15151	19	44614267	chr19:44614267	chr19:44645964	2898	A	C	0.3637	0.4277	0.0267	7.333e-58	++	86.7	0.0061	0.341	0.346152	0.0399401	6.91745e-17	0.382	0.493304	0.0358339	1.57666e-36	cis	CEACAM22P/ENSG00000230666,IGSF23/ENSG00000216588		rs846896	no	intron_variant	0.3637	0.341	0.382	0.341948	NA
NEU	CLEC10A	Q8IUN9	17	7078078	chr17:7078078	chr17:7078078	2898	A	G	0.5418	-0.4012	0.0253	1.306e-56	--	87.8	0.004207	0.444	-0.324065	0.0369659	4.13868e-17	0.628	-0.469207	0.0347125	8.43247e-35	cis	CLEC10A/ENSG00000132514		rs90951	no	missense_variant	0.4582	0.444	0.372	0.360835	NA
NEU	LAIR-2	Q6ISS4	19	54505061	chr19:54505061	chr19:54502956	2898	T	C	0.2764	0.3875	0.0289	4.188e-41	++	0	0.9928	0.246	0.38723	0.0431519	1.0127e-17	0.301	0.387757	0.0388215	1.22396e-21	cis	LAIR2/ENSG00000167618		rs8100192	no	intron_variant	0.2764	0.246	0.301	0.256461	NA
NEU	CLM-1	Q8TDQ1	17	74698808	chr17:74698808	chr17:74699028	2898	T	C	0.0296	-0.9601	0.0874	4.329e-28	--	61.6	0.1064	0.035	-0.887666	0.0982245	4.86266e-18	0.009	-1.23475	0.191233	2.23882e-10	cis	RAB37/ENSG00000172794,CD300LF/ENSG00000186074		rs57078316	no	intron_variant	0.0296	0.035	0.009	0.027833	NA
NEU	ADAM-23	O75077	2	206462213	chr2:206462213	chr2:206444237	2898	A	G	0.5751	0.3773	0.0261	3.36e-47	++	40	0.1969	0.611	0.342632	0.0374856	2.00982e-18	0.541	0.410142	0.0364894	5.19752e-26	cis	ADAM23/ENSG00000114948		rs1035583	no	intron_variant	0.4249	0.389	0.459	0.402584	NA
NEX	IL3RA	P26951	9	133255928	chr9:133255928	chr9:133274414	2922	C	G	0.9086	-0.5561	0.0442	2.275e-36	--	0	0.4051	0.915	-0.595517	0.0647304	1.7876e-18	0.903	-0.521818	0.0603892	6.17439e-17	trans	ABO/ENSG00000175164		rs8176747	no	missense_variant	0.0914	0.085	0.097	0.084493	NA
NEU	FLRT2	O43155	14	85636230	chr14:85636230	chr14:85636230	2898	A	G	0.8464	0.624	0.0347	2.901e-72	++	87.8	0.004236	0.881	0.503311	0.0546475	1.42335e-18	0.823	0.705666	0.0449406	3.97618e-45	cis	FLRT2/ENSG00000185070		rs72693232	no	3_prime_UTR_variant	0.1536	0.119	0.177	0.146123	NA
NEX	LEPR	P48357	1	65667900	chr1:65667900	chr1:65667900	2922	A	G	0.7704	0.5139	0.0298	1.04e-66	++	91.5	0.0005945	0.731	0.416759	0.04107	5.50597e-22	0.814	0.621585	0.0432524	1.16271e-38	cis		LEPR/ ENSG00000116678	rs55749540	no	intergenic_variant	0.2296	0.269	0.186	0.176938	y
NEU	ADAM-22	Q9P0K1	7	87935182	chr7:87935182	chr7:87935182	2898	C	G	0.4834	0.3818	0.0254	3.38e-51	++	0	0.7316	0.446	0.373369	0.0353714	5.97778e-23	0.523	0.390777	0.0364023	5.748e-24	cis	ADAM22/ENSG00000008277		rs2279542	no	missense_variant	0.4834	0.446	0.477	0.477137	NA
NEU	MDGA1	Q8NFP4	6	37649345	chr6:37649345	chr6:37694665	2898	T	G	0.0642	0.667	0.0525	5.101e-37	++	73.2	0.05338	0.068	0.763611	0.0724737	3.15009e-23	0.06	0.560624	0.0760799	6.19487e-13	cis	MDGA1/ENSG00000112139		rs116499511	no	intron_variant	0.0642	0.068	0.06	0.0576541	NA
NEU	ADAM-23	O75077	2	206444237	chr2:206444237	chr2:206444237	2898	A	G	0.9108	-0.7355	0.044	8.255e-63	--	74.7	0.04678	0.9	-0.656687	0.0592113	3.01175e-25	0.924	-0.832478	0.0656566	5.9913e-32	cis	ADAM23/ENSG00000114948		rs1448903	no	intron_variant	0.0892	0.1	0.076	0.083499	NA
NEX	ISLR2	Q6UXK2	9	133274414	chr9:133274414	chr9:133274414	2922	A	G	0.2669	-0.636	0.0287	4.18e-109	--	93.3	0.0001071	0.269	-0.516428	0.0421241	6.07528e-30	0.265	-0.739104	0.0391089	3.94945e-59	trans	ABO/ENSG00000175164		rs532436	no	intron_variant	0.2669	0.269	0.265	0.185885	NA
NEU	CLM-6	Q08708	17	74503804	chr17:74503804	chr17:74503804	2898	A	G	0.8924	-0.9567	0.039	1.4e-132	--	89.1	0.002445	0.914	-0.806652	0.0630661	4.84425e-31	0.879	-1.05	0.0497223	1.59328e-69	cis		CD300LB/ENSG00000178789	rs2089139	no	regulatory_region_variant	0.1076	0.086	0.121	0.083499	NA
NEU	N-CDASE	Q9NR71	10	50271399	chr10:50271399	chr10:50251680	2898	G	GT	0.4001	0.4517	0.0264	8.714e-66	++	55.6	0.1335	0.362	0.494267	0.0387512	1.16003e-31	0.433	0.414932	0.0359743	3.90023e-27	cis	ASAH2/ENSG00000188611			no	intron_variant	0.4001	0.362	0.433	NA	NA
NEU	CTSS	P25774	1	150887710	chr1:150887710	chr1:150887710	2898	A	G	0.387	-0.519	0.027	1.976e-82	--	0	0.6735	0.456	-0.507707	0.0380208	9.84382e-34	0.317	-0.53045	0.0383063	3.76704e-37	cis	CTXND2/ENSG00000283324		rs12410394	no	intron_variant	0.387	0.456	0.317	0.368787	NA
NEU	IL12	P29460	5	159347171	chr5:159347171	chr5:159347171	2898	T	C	0.2803	-0.4918	0.0272	3.275e-73	--	0	0.5801	0.31	-0.505973	0.0373834	1.50055e-34	0.247	-0.475857	0.0395624	5.49062e-29	cis	AC008691.1/ENSG00000249738		rs2901313	no	intron_variant	0.2803	0.31	0.247	0.305169	NA
NEX	IL3RA	P26951	9	133274414	chr9:133274414	chr9:133274414	2922	A	G	0.2669	-0.5772	0.0274	1.47e-98	--	39.5	0.1984	0.269	-0.54009	0.0397994	8.11833e-35	0.265	-0.610652	0.0377632	7.31599e-46	trans	ABO/ENSG00000175164		rs532436	no	intron_variant	0.2669	0.269	0.265	0.185885	NA
NEU	NAAA	Q02083	4	75932965	chr4:75932965	chr4:75932965	2898	A	T	0.7772	0.6895	0.0306	1.45e-112	++	77	0.03697	0.775	0.62	0.0452196	3.18699e-35	0.779	0.748058	0.0415128	5.05885e-54	cis	NAAA/ENSG00000138744		rs112197434	no	intron_variant	0.2228	0.225	0.221	0.243539	y
NEU	N2DL-2	Q9BZM5	6	149981271	chr6:149981271	chr6:149981271	2898	C	G	0.186	-0.6011	0.0316	6.498e-81	--	0	0.8461	0.216	-0.596386	0.0399163	3.32511e-39	0.136	-0.60904	0.0515228	1.09882e-28	cis		ULBP1/ENSG00000111981	rs4870170	no	regulatory_region_variant	0.186	0.216	0.136	0.17495	NA
NEU	N-CDASE	Q9NR71	10	50251680	chr10:50251680	chr10:50251680	2898	C	G	0.1059	-0.8549	0.0407	4.01e-98	--	0	0.8343	0.11	-0.863597	0.0580359	7.83322e-40	0.102	-0.846582	0.0569988	2.37221e-41	cis	ASAH2/ENSG00000188611		rs11004802	no	intron_variant	0.1059	0.11	0.102	0.0735586	NA
NEX	CD33	P20138	19	51219036	chr19:51219036	chr19:51225385	2922	A	AT	0.1331	-0.7927	0.0365	2.19e-104	--	56.9	0.1279	0.106	-0.861076	0.0578781	7.62643e-41	0.151	-0.747454	0.0471094	2.14202e-44	cis		CD33/ENSG00000105383		no	regulatory_region_variant	0.1331	0.106	0.151	NA	y
NEU	NEP	P08473	3	52821213	chr3:52821213	chr3:52821213	2897	T	C	0.6987	-0.638	0.0263	1.02e-129	--	55.6	0.1335	0.653	-0.599525	0.0367436	2.19859e-44	0.747	-0.678562	0.0377432	3.72196e-54	trans	ITIH4/ENSG00000055955,AC006254.1/ENSG00000243696		rs2239547	no	intron_variant	0.3013	0.347	0.253	0.303181	NA
NEU	SIGLEC-9	Q9Y336	3	98698056	chr3:98698056	chr3:98698056	2898	T	G	0.5379	-0.5736	0.0241	3.07e-125	--	0	0.363	0.574	-0.550949	0.0346284	1.0873e-44	0.504	-0.59481	0.0335514	2.42622e-53	trans		ST3GAL6/ENSG00000064225	rs10935473	no	intergenic_variant	0.4621	0.426	0.496	0.449304	n
NEX	TDGF1	P13385	3	46558578	chr3:46558578	chr3:46551945	2922	A	G	0.6871	0.6272	0.0256	1.52e-132	++	0	0.5006	0.704	0.608367	0.0378934	7.87746e-46	0.673	0.642982	0.034723	3.93188e-58	cis	LRRC2/ENSG00000163827,LRRC2-AS1/ENSG00000268324		rs2280412	no	non_coding_transcript_exon_variant	0.3129	0.296	0.327	0.37674	y
NEU	CD200R1	Q8TD46	3	112924346	chr3:112924346	chr3:112924346	2898	T	C	0.9466	-1.5002	0.0533	3.73e-174	--	89.2	0.002301	0.945	-1.32598	0.0781731	2.27702e-48	0.948	-1.65186	0.0729231	9.57313e-76	cis	CD200R1/ENSG00000163606		rs77561169	no	intron_variant	0.0534	0.055	0.052	0.0328032	NA
NEU	FCRL2	Q96LA5	1	157775058	chr1:157775058	chr1:157775058	2898	T	C	0.185	0.7614	0.0312	3.6e-131	++	44.5	0.1797	0.209	0.723264	0.0422628	1.23615e-49	0.156	0.807478	0.0464037	4.43839e-52	cis	FCRL2/ENSG00000132704		rs2210909	no	intron_variant	0.185	0.209	0.156	0.199801	NA
NEU	SIGLEC-9	Q9Y336	19	51125272	chr19:51125272	chr19:51125272	2898	A	G	0.3519	0.648	0.0242	6.39e-158	++	56.4	0.1299	0.385	0.609486	0.0351205	2.48725e-51	0.322	0.68288	0.0334006	1.75061e-66	cis	SIGLEC9/ENSG00000129450		rs2075803	no	missense_variant	0.3519	0.385	0.322	0.416501	y
NEU	SFRP-3	Q92765	2	182838608	chr2:182838608	chr2:182838608	2898	A	G	0.1323	0.8807	0.0404	3.49e-105	++	68	0.07697	0.16	0.836998	0.0473884	6.35482e-52	0.058	0.997704	0.0775331	3.40011e-32	cis	FRZB/ENSG00000162998		rs288326	no	missense_variant	0.1323	0.16	0.058	0.124254	NA
NEU	PVR	P15151	19	44645964	chr19:44645964	chr19:44645964	2898	A	G	0.2532	-0.7425	0.0274	1.26e-161	--	0	0.4455	0.249	-0.720499	0.0398073	1.19521e-53	0.257	-0.76238	0.037794	3.13494e-63	cis	AC243964.3/ENSG00000266903,PVR/ENSG00000073008		rs28483039	no	intron_variant	0.2532	0.249	0.257	0.247515	NA
NEU	TMPRSS5	Q9H3S3	11	113690699	chr11:113690699	chr11:113690699	2898	A	C	0.364	-0.7668	0.0233	1.87e-238	--	68.8	0.07358	0.364	-0.722627	0.0339015	9.81263e-67	0.364	-0.805982	0.0319547	2.23919e-85	cis	TMPRSS5/ENSG00000166682		rs7114195	no	intron_variant	0.364	0.364	0.364	0.364811	NA
NEU	ALPHA-2-MRAP	P30533	6	31419511	chr6:31419511	chr6:31419511	2898	T	C	0.0309	2.0026	0.0757	2.13e-154	++	0	0.4316	0.037	2.0373	0.0875566	6.72259e-74	0.013	1.90049	0.150304	1.1621e-31	trans	AL645933.5/ENSG00000288587		rs73402213	no	intron_variant	0.0309	0.037	0.013	0.0149105	NA
NEU	CLM-1	Q8TDQ1	17	74699028	chr17:74699028	chr17:74699028	2898	T	C	0.1071	-1.327	0.0331	4.58E-352	--	89	0.002606	0.095	-1.20321	0.0527684	2.83516e-74	0.115	-1.4071	0.0424394	5.49112e-112	cis	RAB37/ENSG00000172794,CD300LF/ENSG00000186074		rs2384955	no	intron_variant	0.1071	0.095	0.115	0.154076	NA
NEU	GCP5	P78333	13	91762461	chr13:91762461	chr13:91762461	2898	A	G	0.2753	-0.939	0.0241	7.36E-332	--	38.4	0.2027	0.282	-0.904251	0.0364197	5.56917e-81	0.27	-0.96615	0.0321638	6.84136e-107	cis	GPC5/ENSG00000179399		rs342708	no	intron_variant	0.2753	0.282	0.27	0.265408	NA
NEX	TDGF1	P13385	3	46551945	chr3:46551945	chr3:46551945	2922	A	C	0.6326	-0.9299	0.0212	1.94E-419	--	94.5	2.175e-05	0.599	-0.821851	0.0331267	9.49553e-82	0.656	-1.00502	0.0276335	2.90153e-126	cis	LRRC2/ENSG00000163827		rs13087255	no	intron_variant	0.3674	0.401	0.344	0.380716	y
NEX	FUT8	Q9BYC5	14	65313186	chr14:65313186	chr14:65313186	2922	T	C	0.2683	1.0289	0.0242	1.37E-393	++	0	0.9022	0.289	1.02606	0.0336901	1.90481e-101	0.246	1.03202	0.0349143	2.39225e-104	cis	AL355076.2/ENSG00000258760		rs4899172	no	intron_variant	0.2683	0.289	0.246	0.265408	NA
NEU	MDGA1	Q8NFP4	6	37694665	chr6:37694665	chr6:37694665	2898	A	ATCC	0.4851	-1.0066	0.0182	1.69E-666	--	0	0.6382	0.468	-0.997708	0.0262314	7.76344e-123	0.501	-1.01484	0.0252836	1.66937e-135	cis	MDGA1/ENSG00000112139			no	intron_variant	0.4851	0.468	0.499	NA	NA
NEX	CD33	P20138	19	51225385	chr19:51225385	chr19:51225385	2922	A	G	0.6033	-1.2092	0.0142	2.03E-1580	--	10.9	1	0.567	-1.22233	0.0188338	1.51633e-167	0.651	1.19199	0.0215681	1.60304e-169	cis	CD33/ENSG00000105383	CD33/ENSG00000105383	rs2455069	no	missense_variant	0.3967	0.433	0.349	0.448	n
NEX	RBKS	Q9H477	2	27858572	chr2:27858572	chr2:27858572	2922	C	G	0.991	1.9199	0.1685	4.544e-30	++	0	0.8222	0.999	2.02501	0.497232	5.18619e-05	0.99	1.90623	0.179118	1.00455e-23	cis	MRPL33/ENSG00000243147,RBKS/ENSG00000171174		rs140948699	novel_protein	splice_acceptor_variant	0.009	0.001	0.01	0.00298211	NA
NEX	TPPP3	Q9BW30	16	67267204	chr16:67267204	chr16:67267204	2922	T	C	0.0813	-0.3312	0.0483	6.858e-12	--	38.6	0.2018	0.094	-0.273186	0.0663147	4.27485e-05	0.067	-0.396652	0.0704209	2.87918e-08	cis	SLC9A5/ENSG00000135740		rs7200971	novel_protein	intron_variant	0.0813	0.094	0.067	0.0715706	NA
NEX	NDRG1	Q92597	5	177412889	chr5:177412889	chr5:177412889	2922	T	G	0.2384	0.2707	0.0318	1.671e-17	++	0	0.5616	0.163	0.246747	0.0521535	2.79229e-06	0.283	0.284943	0.040116	4.61672e-12	trans	GRK6/ENSG00000198055		rs2731674	novel_protein	intron_variant	0.2384	0.163	0.283	0.224652	NA
NEX	KLB	Q86Z14	17	68883786	chr17:68883786	chr17:68883786	2922	T	C	0.0268	-0.556	0.0849	5.788e-11	--	13.7	0.2816	0.02	-0.673018	0.137882	1.54168e-06	0.031	-0.484601	0.107756	8.03919e-06	trans	ABCA8/ENSG00000141338		rs34931250	novel_protein	splice_region_variant	0.0268	0.02	0.031	0.0497018	NA
NEX	LTBP3	Q9NS15	11	65575510	chr11:65575510	chr11:65572664	2922	A	G	0.7496	0.253	0.0299	2.679e-17	++	0	0.4611	0.742	0.230682	0.0425384	8.78755e-08	0.757	0.27477	0.0420474	1.38171e-10	cis		EHBP1L1/ENSG00000173442	rs67924081	novel_protein	TF_binding_site_variant	0.2504	0.258	0.243	0.256461	NA
NEX	PSG1	P11464	19	42929524	chr19:42929524	chr19:42881078	2918	C	G	0.02	0.7883	0.087	1.322e-19	++	0	0.6413	0.02	0.746576	0.124861	4.38064e-09	0.02	0.827687	0.121349	2.33991e-11	cis	PSG7/ENSG00000221878		rs146569565	novel_protein	missense_variant	0.02	0.02	0.02	0.00795229	NA
NEX	LTBP3	Q9NS15	11	65572664	chr11:65572664	chr11:65572664	2922	T	C	0.0527	0.5989	0.058	5.487e-25	++	0	0.8483	0.04	0.584367	0.0957069	3.18924e-09	0.06	0.607392	0.0729411	7.32352e-16	cis	ZNRD2/ENSG00000173465,FAM89B/ENSG00000176973		rs10896017	novel_protein	5_prime_UTR_variant	0.0527	0.04	0.06	0.0467197	NA
NEX	GGT5	P36269	22	24247481	chr22:24247481	chr22:24232046	2922	C	G	0.7985	-0.3049	0.0317	7.33e-22	--	0	0.6114	0.801	-0.288722	0.0449456	3.58716e-10	0.796	-0.320967	0.044802	2.57359e-12	cis		GGT5/ ENSG00000099998	rs5760275	novel_protein	regulatory_region_variant	0.2015	0.199	0.204	0.23161	NA
NEX	GGT5	P36269	22	24232046	chr22:24232046	chr22:24232046	2922	A	C	0.0064	-2.3071	0.1696	3.753e-42	--	33.1	0.2214	0.003	-2.0014	0.302108	8.83549e-11	0.008	-2.44779	0.204912	1.66598e-28	cis	GGT5/ENSG00000099998		rs200519116	novel_protein	splice_region_variant	0.0064	0.003	0.008	NA	NA
NEX	PSG1	P11464	19	42872373	chr19:42872373	chr19:42881078	2920	T	G	0.1525	-0.3243	0.033	7.79e-23	--	0	0.6362	0.123	-0.342607	0.0508249	5.39167e-11	0.174	-0.31102	0.0433175	2.32933e-12	cis	PSG1/ENSG00000231924		rs60887906	novel_protein	intron_variant	0.1525	0.123	0.174	0.151093	NA
NEX	CDH17	Q12864	8	94130944	chr8:94130944	chr19:48703205	2922	T	G	0.4847	0.2889	0.0267	3.207e-27	++	0	0.4164	0.507	0.266313	0.038553	1.73877e-11	0.464	0.309796	0.0371009	1.25471e-15	cis	CDH17/ENSG00000079112		rs1051624	novel_protein	missense_variant	0.4847	0.493	0.464	0.426441	NA
NEX	GGT5	P36269	22	24235780	chr22:24235780	chr22:24232046	2922	T	C	0.1923	-0.3614	0.0326	1.518e-28	--	0	0.6078	0.182	-0.34411	0.0468243	1.07132e-12	0.202	-0.37759	0.0454276	1.02764e-15	cis	GGT5/ENSG00000099998		rs6004108	novel_protein	intron_variant	0.1923	0.182	0.202	0.206759	NA
NEX	CD302	Q8IX05	2	159745359	chr2:159745359	chr2:159773858	2922	A	G	0.8984	-0.4303	0.0436	5.341e-23	--	0	0.8665	0.882	-0.436644	0.0577893	2.02046e-13	0.92	-0.421859	0.0663255	4.06584e-10	cis	MARCHF7/ENSG00000136536		rs5002908	novel_protein	intron_variant	0.1016	0.118	0.08	0.136183	NA
NEX	CDH17	Q12864	8	94194571	chr8:94194571	chr19:48703205	2922	T	G	0.5218	-0.2672	0.0276	3.609e-22	--	44.1	0.1811	0.476	-0.305602	0.0398453	9.40114e-14	0.564	-0.231729	0.0382523	2.67403e-09	cis	CDH17/ENSG00000079112		rs56129387	novel_protein	intron_variant	0.4782	0.476	0.436	0.450298	NA
NEX	CDH17	Q12864	9	133264504	chr9:133264504	chr19:48703205	2922	G	GAAACTGCC	0.3431	-0.3879	0.028	1.186e-43	--	77	0.037	0.351	-0.326388	0.0406703	7.77491e-15	0.336	-0.443342	0.0386015	2.74345e-27	trans	ABO/ENSG00000175164			novel_protein	intron_variant	0.3431	0.351	0.336	NA	NA
NEX	IFI30	P13284	19	18172691	chr19:18172691	chr19:18172691	2922	T	C	0.7387	0.3604	0.0295	2.104e-34	++	0	0.9247	0.759	0.35738	0.0431751	1.31744e-15	0.721	0.362959	0.040302	3.7459e-18	cis	AC007192.1/ENSG00000268173		rs273266	novel_protein	intron_variant	0.2613	0.241	0.279	0.241551	NA
NEX	CD302	Q8IX05	2	159773858	chr2:159773858	chr2:159773858	2922	T	TC	0.6902	0.3731	0.0281	3.639e-40	++	7.8	0.2978	0.679	0.341803	0.0411335	1.11831e-15	0.7	0.40049	0.0385328	2.09491e-22	cis	CD302/ENSG00000241399,LY75-CD302/ENSG00000248672		rs1553790820	novel_protein	intron_variant	0.3098	0.321	0.3	NA	NA
NEX	IMPA1	P29218	8	81652967	chr8:81652967	chr8:81652967	2922	A	G	0.6669	0.3338	0.0278	3.411e-33	++	0	0.6694	0.687	0.346685	0.0411016	4.80111e-16	0.65	0.322857	0.0377574	1.37904e-16	cis		IMPA1/ENSG00000133731	rs2142316	novel_protein	regulatory_region_variant	0.3331	0.313	0.35	0.32008	NA
NEX	CDH17	Q12864	9	133253728	chr9:133253728	chr19:48703205	2922	A	T	0.9082	-0.6534	0.0462	1.702e-45	--	0	0.6144	0.914	-0.62911	0.0668174	4.09275e-19	0.903	-0.675662	0.0638407	7.66031e-24	trans	ABO/ENSG00000175164		rs10793962	novel_protein	non_coding_transcript_exon_variant	0.0918	0.086	0.097	0.084493	NA
NEX	KLB	Q86Z14	4	39431127	chr4:39431127	chr4:39447786	2896	A	G	0.6751	-0.4173	0.0265	5.438e-56	--	85.9	0.007658	0.654	-0.347907	0.037116	3.93114e-19	0.697	-0.489108	0.0377606	4.90169e-33	cis	KLB/ENSG00000134962		rs2926042	novel_protein	intron_variant	0.3249	0.346	0.303	0.323062	NA
NEX	NDRG1	Q92597	4	186235350	chr4:186235350	chr4:186235350	2922	T	TTTTCTAACTTCATCACC	0.5262	0.2847	0.0263	2.228e-27	++	86.8	0.005978	0.515	0.358355	0.0375117	1.21682e-19	0.537	0.213909	0.036795	1.14591e-08	trans	KLKB1/ENSG00000164344			novel_protein	intron_variant	0.4738	0.485	0.463	NA	NA
NEX	CDH17	Q12864	19	48703205	chr19:48703205	chr19:48703205	2922	T	C	0.5484	-0.386	0.0264	2.252e-48	--	0	0.9468	0.589	-0.387857	0.0381521	5.28789e-22	0.511	-0.384329	0.0366019	2.28124e-23	trans	FUT2/ENSG00000176920		rs681343	novel_protein	stop_gained	0.4516	0.411	0.489	0.440358	NA
NEX	KIR2DL3	P43628	19	54744273	chr19:54744273	chr19:54743423	2922	A	G	0.9335	0.8024	0.0574	2.107e-44	++	0	0.5505	0.919	0.780128	0.068437	1.48981e-26	0.968	0.855163	0.105411	3.42085e-15	cis	AC245128.1/ENSG00000215765,KIR2DL3/ENSG00000243772		rs10414825	novel_protein	intron_variant	0.0665	0.081	0.032	NA	NA
NEX	ADGRB3	O60242	6	68962147	chr6:68962147	chr6:68968025	2922	A	G	0.6539	0.4947	0.0262	2.312e-79	++	68.8	0.07337	0.664	0.44443	0.038428	4.11805e-27	0.645	0.538573	0.0358849	6.8464e-41	cis	ADGRB3/ENSG00000135298		rs3798971	novel_protein	intron_variant	0.3461	0.336	0.355	0.316103	NA
NEX	KIR2DL3	P43628	6	31272403	chr6:31272403	chr6:31272403	2922	A	C	0.266	0.5934	0.0307	1.705e-83	++	0	0.434	0.276	0.569536	0.0432542	1.04979e-32	0.256	0.617501	0.0434455	1.89865e-37	trans	HLA-B/ENSG00000234745		rs2524093	novel_protein	regulatory_region_variant	0.266	0.276	0.256	0.274354	NA
NEX	KIR2DL3	P43628	19	54743423	chr19:54743423	chr19:54743423	2922	A	G	0.2167	0.6973	0.0299	5.7e-120	++	9.3	0.2937	0.203	0.66284	0.0444373	2.20383e-40	0.228	0.725984	0.0405208	9.41418e-55	cis	AC245128.1/ENSG00000215765,KIR2DL3/ENSG00000243772		rs11667532	novel_protein	intron_variant	0.2167	0.203	0.228	0.343936	NA
NEX	KLB	Q86Z14	4	39447786	chr4:39447786	chr4:39447786	2922	T	C	0.667	0.7642	0.025	1.17e-205	++	67.8	0.07791	0.641	0.719341	0.0356516	4.57804e-62	0.692	0.807407	0.0349908	4.81715e-78	cis	KLB/ENSG00000134962		rs12513342	novel_protein	intron_variant	0.333	0.359	0.308	0.279324	NA
NEX	VSTM1	Q6UX27	19	54062922	chr19:54062922	chr19:54042277	2922	T	C	0.8181	-0.8967	0.0309	9.59e-185	--	77.9	0.03357	0.791	-0.837806	0.0415157	5.16094e-63	0.852	-0.970094	0.0463786	3.10688e-68	cis	VSTM1/ENSG00000189068		rs8111849	novel_protein	intron_variant	0.1819	0.209	0.148	0.241551	NA
NEX	ADGRB3	O60242	6	68956792	chr6:68956792	chr6:68968025	2922	A	G	0.1576	0.89	0.032	8.44e-170	++	24.6	0.2495	0.159	0.925014	0.0441509	2.63618e-65	0.156	0.85111	0.0465787	4.17758e-56	cis	ADGRB3/ENSG00000135298		rs1932618	novel_protein	missense_variant	0.1576	0.159	0.156	0.143141	NA
NEX	PSG1	P11464	19	42881078	chr19:42881078	chr19:42881078	2920	A	G	0.808	0.8012	0.0267	5.72e-198	++	84.2	0.01183	0.807	0.869088	0.0379565	1.78838e-74	0.809	0.734714	0.037535	7.61437e-61	cis		PSG1/ ENSG00000231924	rs2005772	novel_protein	regulatory_region_variant	0.192	0.193	0.191	0.196819	NA
NEX	VSTM1	Q6UX27	19	54042277	chr19:54042277	chr19:54042277	2922	T	C	0.6032	0.8847	0.0218	4.71E-359	++	64.6	0.09301	0.614	0.842764	0.033143	1.30559e-82	0.595	0.916749	0.0290114	5.29553e-111	cis	VSTM1/ENSG00000189068		rs2433724	novel_protein	missense_variant	0.3968	0.386	0.405	0.434394	NA
NEX	ADGRB3	O60242	6	68968025	chr6:68968025	chr6:68968025	2922	A	G	0.3468	0.8342	0.0225	2.83e-301	++	0	0.9031	0.329	0.831454	0.0320708	2.50093e-85	0.364	0.836931	0.031537	9.19191e-91	cis	ADGRB3/ENSG00000135298		rs1953613	novel_protein	intron_variant	0.3468	0.329	0.364	0.378728	NA
NEX	SNCG	O76070	10	86945549	chr10:86945549	chr10:86945549	2922	T	G	0.7436	0.934	0.0217	3.24E-403	++	87.6	0.004579	0.749	0.867694	0.0319219	1.54839e-89	0.739	0.991297	0.0296903	1.17315e-117	cis	MMRN2/ENSG00000173269		rs3750822	novel_protein	non_coding_transcript_exon_variant	0.2564	0.251	0.261	0.236581	NA
NEU	GFR-ALPHA-1	P56159	13	113116562	chr13:113116562	chr13:113116562	2898	A	G	0.2188	-0.2258	0.0302	7.852e-14	--	79.9	0.02587	0.227	-0.161074	0.0419096	0.000148573	0.21	-0.295828	0.0436005	3.51639e-11	trans	F7/ENSG00000057593		rs488703	novel_signal	intron_variant	0.2188	0.227	0.21	0.116302	NA
NEU	GZMA	P12544	5	55161330	chr5:55161330	chr5:55161330	2898	T	C	0.0308	-0.5466	0.0811	1.547e-11	--	0	0.9509	0.018	-0.553758	0.14188	0.000116247	0.037	-0.543119	0.0987585	6.12246e-08	cis	CDC20B/ENSG00000164287,GPX8/ENSG00000164294		rs143235379	novel_signal	intron_variant	0.0308	0.018	0.037	0.0228628	NA
NEU	BETA-NGF	P01138	5	177409531	chr5:177409531	chr5:177409531	2898	A	G	0.2326	-0.2569	0.032	1.056e-15	--	29.9	0.2322	0.157	-0.206929	0.0526709	9.38449e-05	0.277	-0.286199	0.0403477	4.65823e-12	trans	F12/ENSG00000131187,GRK6/ENSG00000198055		rs1801020	novel_signal	5_prime_UTR_variant	0.2326	0.157	0.277	0.224652	NA
NEU	SCARB2	Q14108	4	76164576	chr4:76164576	chr4:76164576	2897	A	C	0.2121	0.2257	0.0282	1.103e-15	++	82.7	0.01625	0.213	0.161505	0.03881	4.04336e-05	0.211	0.297035	0.040919	1.76728e-12	cis	AC110795.1/ENSG00000286074,SCARB2/ENSG00000138760		rs6858014	novel_signal	non_coding_transcript_exon_variant	0.2121	0.213	0.211	0.195825	NA
NEU	MATN3	O15232	4	186240347	chr4:186240347	chr4:186240347	2895	A	G	0.4709	-0.1739	0.0268	8.224e-11	--	0	0.7355	0.483	-0.164396	0.0388356	2.85997e-05	0.46	-0.182506	0.0369484	1.17328e-06	trans	KLKB1/ENSG00000164344		rs35984397	novel_signal	intron_variant	0.4709	0.483	0.46	0.478131	NA
NEX	BST2	Q10589	9	133274084	chr9:133274084	chr9:133274084	2922	T	C	0.5696	-0.1831	0.0268	8.177e-12	--	0	0.6336	0.568	-0.169365	0.0393651	2.84935e-05	0.571	-0.194976	0.0365613	1.34079e-07	trans	ABO/ENSG00000175164		rs529565	novel_signal	intron_variant	0.4304	0.432	0.429	0.367793	NA
NEU	DKK-4	Q9UBT3	8	42379786	chr8:42379786	chr8:42379786	2898	A	G	0.9563	0.4459	0.0588	3.373e-14	++	0	0.4314	0.968	0.391126	0.0911412	2.04654e-05	0.948	0.484982	0.0769649	6.53786e-10	cis		DKK4/ENSG00000104371	rs77736087	novel_signal	intergenic_variant	0.0437	0.032	0.052	0.0357853	NA
NEX	IFNL1	Q8IU54	2	162254026	chr2:162254026	chr2:162254026	2922	A	G	0.4591	-0.1775	0.027	4.925e-11	--	0	0.9086	0.509	-0.17416	0.0396519	1.31557e-05	0.416	-0.180379	0.0368745	1.32083e-06	trans		FAP/ENSG00000078098	rs2111485	novel_signal	regulatory_region_variant	0.4591	0.491	0.416	0.397614	NA
NEU	CD200R1	Q8TD46	9	133266456	chr9:133266456	chr9:133266456	2898	T	C	0.2685	-0.2051	0.0309	3.402e-11	--	0	0.7766	0.273	-0.196352	0.0437461	9.18919e-06	0.264	-0.213919	0.0437891	1.60115e-06	trans	ABO/ENSG00000175164		rs2519093	novel_signal	intron_variant	0.2685	0.273	0.264	0.184891	NA
NEX	BST2	Q10589	19	17406365	chr19:17406365	chr19:17406365	2922	T	C	0.8035	0.2285	0.0336	1.046e-11	++	0	0.5188	0.778	0.208011	0.0462771	8.27099e-06	0.832	0.251449	0.0488889	3.57176e-07	cis	BISPR/ENSG00000282851,MVB12A/ENSG00000141971		rs2278233	novel_signal	intron_variant	0.1965	0.222	0.168	0.177932	NA
NEU	SIGLEC1	Q9BZZ2	20	3701479	chr20:3701479	chr20:3706494	2898	T	C	0.0648	-0.3377	0.0511	3.921e-11	--	0	0.9173	0.061	-0.343465	0.0755174	7.3028e-06	0.068	-0.332813	0.0694297	2.0294e-06	cis	SIGLEC1/ENSG00000088827		rs34924243	novel_signal	missense_variant	0.0648	0.061	0.068	0.05666	NA
NEX	IFNL1	Q8IU54	4	186087860	chr4:186087860	chr4:186087860	2922	C	G	0.3212	-0.205	0.0283	4.632e-13	--	0	0.6131	0.326	-0.189568	0.0416912	6.86908e-06	0.317	-0.218306	0.0386301	2.91285e-08	trans	TLR3/ENSG00000164342		rs35103715	novel_signal	3_prime_UTR_variant	0.3212	0.326	0.317	0.34493	NA
NEU	FLRT2	O43155	20	14693192	chr20:14693192	chr20:14693192	2898	T	G	0.2087	0.2153	0.0323	2.56e-11	++	0	0.9569	0.18	0.217237	0.0476332	6.22259e-06	0.233	0.213735	0.0439122	1.42791e-06	trans	MACROD2/ENSG00000172264		rs1932953	novel_signal	intron_variant	0.2087	0.18	0.233	0.22664	NA
NEU	NRP2	O60462	5	177409531	chr5:177409531	chr5:177409531	2898	A	G	0.2336	-0.2408	0.0316	2.622e-14	--	0	0.7966	0.157	-0.251662	0.0525892	2.2948e-06	0.277	-0.2347	0.0395781	5.6031e-09	trans	F12/ENSG00000131187,GRK6/ENSG00000198055		rs1801020	novel_signal	5_prime_UTR_variant	0.2336	0.157	0.277	0.224652	NA
NEU	FLRT2	O43155	1	81831737	chr1:81831737	chr1:81831737	2898	T	C	0.306	0.1942	0.0283	6.424e-12	++	0	0.5644	0.359	0.179989	0.0374778	2.0027e-06	0.236	0.212875	0.0430395	9.87738e-07	trans	ADGRL2/ENSG00000117114		rs12132199	novel_signal	intron_variant	0.306	0.359	0.236	0.269384	NA
NEU	SIGLEC1	Q9BZZ2	20	3707232	chr20:3707232	chr20:3706494	2898	T	C	0.0145	-1.4537	0.116	4.996e-36	--	40.1	0.1963	0.006	-1.17838	0.242552	1.54169e-06	0.017	-1.53529	0.13208	1.15547e-27	cis		SIGLEC1/ ENSG00000088827	rs139470452	novel_signal	regulatory_region_variant	0.0145	0.006	0.017	0.00596421	NA
NEX	MAD1L1	Q9Y6D9	7	2237573	chr7:2237573	chr7:2237573	2922	A	T	0.017	0.8882	0.1157	1.601e-14	++	61.8	0.1056	0.006	1.24426	0.248541	7.48567e-07	0.02	0.789822	0.130685	2.67775e-09	cis	AC069288.1/ENSG00000286192,MRM2/ENSG00000122687		rs146420304	novel_signal	intron_variant	0.017	0.006	0.02	0.00298211	NA
NEU	PLXNB1	O43157	3	186741160	chr3:186741160	chr3:186741160	2898	A	G	0.5168	-0.183	0.0273	2.194e-11	--	0	0.5435	0.511	-0.200533	0.0398112	6.3234e-07	0.522	-0.167267	0.0376037	1.02677e-05	trans	AC068631.1/ENSG00000197099,KNG1/ENSG00000113889		rs5030082	novel_signal	intron_variant	0.4832	0.489	0.478	0.416501	NA
NEU	DDR1	Q08345	6	30838741	chr6:30838741	chr6:30838741	2898	T	C	0.6429	-0.2882	0.0276	1.599e-25	--	89	0.002581	0.601	-0.203058	0.0394856	3.7268e-07	0.683	-0.369441	0.0385871	1.24619e-19	cis		DDR1/ENSG00000204580	rs3095351	novel_signal	intergenic_variant	0.3571	0.399	0.317	0.471173	NA
NEU	UNC5C	O95185	19	32339355	chr19:32339355	chr19:32339355	2898	C	G	0.1775	-0.2422	0.0332	3.178e-13	--	0	0.7416	0.146	-0.254143	0.0491938	3.30717e-07	0.204	-0.232136	0.0450816	3.48781e-07	trans		ZNF507/ENSG00000168813	rs10408334	novel_signal	intergenic_variant	0.1775	0.146	0.204	0.170974	NA
NEU	GDNFR-ALPHA-3	O60609	12	115305988	chr12:115305988	chr12:115305988	2898	A	G	0.5607	-0.1717	0.0257	2.342e-11	--	0	0.4691	0.642	-0.190873	0.0368814	3.15301e-07	0.484	-0.153653	0.0358188	2.21593e-05	trans		TBX3/ ENSG00000135111	rs1613813	novel_signal	intergenic_variant	0.4393	0.358	0.484	0.474155	NA
NEU	SKR3	P37023	12	51914237	chr12:51914237	chr12:51914237	2898	T	C	0.9284	-0.507	0.0457	1.212e-28	--	85.2	0.00937	0.938	-0.37223	0.0691051	1.22482e-07	0.921	-0.611445	0.0608362	1.09921e-20	cis	ACVRL1/ENSG00000139567		rs77709482	novel_signal	intron_variant	0.0716	0.062	0.079	0.0815109	NA
NEX	PTS	Q03393	11	112186583	chr11:112186583	chr11:112186583	2922	A	G	0.7667	0.3002	0.031	3.089e-22	++	62.3	0.1035	0.756	0.246295	0.0453513	8.46054e-08	0.776	0.347336	0.0423711	4.51322e-15	cis	AP002884.2/ENSG00000255292,BCO2/ENSG00000197580		rs12283162	novel_signal	intron_variant	0.2333	0.244	0.224	0.262425	NA
NEU	FCRL2	Q96LA5	13	108308032	chr13:108308032	chr13:108308032	2898	T	TGCTG	0.0655	0.4137	0.053	5.978e-15	++	0	0.4104	0.076	0.378801	0.0678617	3.72638e-08	0.049	0.468257	0.0848879	5.31495e-08	trans	TNFSF13B/ENSG00000102524			novel_signal	3_prime_UTR_variant	0.0655	0.076	0.049	NA	NA
NEX	DPEP2	Q9H4A9	16	67215784	chr16:67215784	chr16:67215784	2922	A	G	0.0086	1.1609	0.1376	3.277e-17	++	0	0.9364	0.008	1.14877	0.205207	3.41491e-08	0.009	1.17085	0.185504	5.57558e-10	cis	LRRC29/ENSG00000125122		rs546798431	novel_signal	intron_variant	0.0086	0.008	0.009	0.00397614	NA
NEX	DSG3	P32926	18	31447782	chr18:31447782	chr18:31447782	2922	T	C	0.1381	-0.338	0.0377	3.132e-19	--	0	0.5449	0.128	-0.313667	0.0550808	2.00874e-08	0.147	-0.359416	0.0517212	9.9501e-12	cis	DSG3/ENSG00000134757		rs10084010	novel_signal	5_prime_UTR_variant	0.1381	0.128	0.147	0.16998	NA
NEX	EIF4B	P23588	4	186235350	chr4:186235350	chr4:186235350	2922	T	TTTTCTAACTTCATCACC	0.5266	0.1823	0.0264	5.015e-12	++	68.6	0.07426	0.515	0.23188	0.0383174	3.05866e-09	0.537	0.137503	0.0364307	0.000177854	trans	KLKB1/ENSG00000164344			novel_signal	intron_variant	0.4734	0.485	0.463	NA	NA
NEX	ECE1	P42892	4	186219122	chr4:186219122	chr4:186219122	2922	T	C	0.3417	0.2483	0.0284	2.298e-18	++	0	0.803	0.355	0.255552	0.0405802	7.7395e-10	0.329	0.241378	0.0397792	3.23696e-09	trans	KLKB1/ENSG00000164344		rs28797242	novel_signal	intron_variant	0.3417	0.355	0.329	0.378728	NA
NEU	CD38	P28907	5	177415473	chr5:177415473	chr5:177415473	2898	T	C	0.2346	0.3233	0.0307	6.232e-26	++	0	0.9897	0.162	0.322764	0.0509303	5.11903e-10	0.276	0.323586	0.0384745	4.33865e-16	trans	GRK6/ENSG00000198055		rs2731672	novel_signal	intron_variant	0.2346	0.162	0.276	0.22664	NA
NEX	PLA2G10	O15496	6	31294662	chr6:31294662	chr6:31294662	2922	A	G	0.0785	0.3954	0.0508	6.973e-15	++	50.1	0.1569	0.079	0.468716	0.0725344	2.88378e-10	0.078	0.324877	0.0711434	6.47893e-06	trans	HLA-B/ENSG00000234745,LINC02571/ENSG00000256166		rs115971093	novel_signal	intron_variant	0.0785	0.079	0.078	0.0447316	NA
NEX	ADAM15	Q13444	9	133255928	chr9:133255928	chr1:155060832	2922	C	G	0.9089	-0.3989	0.0466	1.198e-17	--	0.6	0.3158	0.915	-0.446709	0.0666708	6.27855e-11	0.903	-0.353115	0.0652697	9.07926e-08	trans	ABO/ENSG00000175164		rs8176747	novel_signal	missense_variant	0.0911	0.085	0.097	0.084493	NA
NEX	FCAR	P24071	19	54884134	chr19:54884134	chr19:54878455	2922	T	C	0.1894	-0.3375	0.0343	6.759e-23	--	0	0.9828	0.192	-0.338313	0.0499189	3.58701e-11	0.187	-0.336832	0.0471108	2.65353e-12	cis	FCAR/ENSG00000186431		rs4806607	novel_signal	intron_variant	0.1894	0.192	0.187	0.223658	NA
NEX	PLA2G10	O15496	8	142679726	chr8:142679726	chr8:142679726	2922	C	G	0.4215	-0.2759	0.0263	8.38e-26	--	0	0.6114	0.418	-0.262635	0.0370437	6.74821e-12	0.425	-0.289328	0.0372584	4.74854e-14	trans	JRK/ENSG00000234616,PSCA/ENSG00000167653		rs2920280	novel_signal	intron_variant	0.4215	0.418	0.425	0.4334	NA
NEU	BMP-4	P12644	17	28367840	chr17:28367840	chr17:28367840	2898	A	G	0.4418	-0.2681	0.0262	1.15e-24	--	0	0.8666	0.424	-0.27287	0.0384909	4.66727e-12	0.457	-0.264058	0.0356414	4.90388e-13	trans	AC002094.1/ENSG00000258924,AC002094.3/ENSG00000273171,SARM1/ENSG00000004139,VTN/ENSG00000109072		rs704	novel_signal	missense_variant	0.4418	0.424	0.457	0.449304	NA
NEX	CDH15	P55291	16	89181254	chr16:89181254	chr16:89132700	2922	A	G	0.2236	-0.2785	0.0285	1.242e-22	--	0	0.3254	0.186	-0.310226	0.0429796	1.94038e-12	0.253	-0.253833	0.0379602	5.36148e-11	cis	CDH15/ENSG00000129910		rs80264718	novel_signal	intron_variant	0.2236	0.186	0.253	0.185885	NA
NEX	PAEP	P09466	9	135557572	chr9:135557572	chr9:135580082	2922	T	C	0.6677	-0.2633	0.0262	1.083e-23	--	53	0.1445	0.616	-0.305661	0.0391194	4.50091e-14	0.71	-0.228676	0.0353891	2.68052e-10	cis		PAEP/ENSG00000122133	rs11103061	novel_signal	intergenic_variant	0.3323	0.384	0.29	0.362823	NA
NEX	KIRREL2	Q6UWL6	9	133255928	chr9:133255928	chr9:133255928	2922	C	G	0.9086	-0.5045	0.0458	3.273e-28	--	0	0.3402	0.915	-0.551109	0.0669722	3.76687e-15	0.903	-0.463549	0.0627898	6.37081e-13	trans	ABO/ENSG00000175164		rs8176747	novel_signal	missense_variant	0.0914	0.085	0.097	0.084493	NA
NEU	TN-R	Q92752	1	175599911	chr1:175599911	chr1:175599911	2898	A	G	0.6833	0.3399	0.0267	3.329e-37	++	0	0.4449	0.657	0.320036	0.0372426	3.05457e-16	0.711	0.360793	0.0382073	2.1492e-19	cis	TNR/ENSG00000116147		rs2235256	novel_signal	intron_variant	0.3167	0.343	0.289	0.435388	NA
NEX	ADAM15	Q13444	1	155062156	chr1:155062156	chr1:155060832	2922	C	G	0.8129	0.6351	0.0344	3.048e-76	++	79.2	0.02837	0.901	0.52445	0.0610568	1.30534e-16	0.772	0.686379	0.0415798	1.90254e-48	cis	ADAM15/ENSG00000143537		rs45444697	novel_signal	intron_variant	0.1871	0.099	0.228	0.192843	NA
NEX	CDH15	P55291	16	89132700	chr16:89132700	chr16:89132700	2922	A	G	0.1066	0.4848	0.0382	7.056e-37	++	0	0.635	0.096	0.505096	0.0573591	2.45344e-17	0.115	0.468587	0.0512428	1.96347e-18	cis	ACSF3/ENSG00000176715		rs11646135	novel_signal	intron_variant	0.1066	0.096	0.115	0.159046	NA
NEU	BETA-NGF	P01138	4	186242458	chr4:186242458	chr4:186242458	2898	T	G	0.4713	0.2626	0.0267	8.18e-23	++	87.5	0.004714	0.482	0.339449	0.0381208	1.13706e-17	0.461	0.188486	0.0374233	6.13251e-07	trans	KLKB1/ENSG00000164344		rs4253271	novel_signal	intron_variant	0.4713	0.482	0.461	0.478131	NA
NEX	FCAR	P24071	19	54897027	chr19:54897027	chr19:54878455	2921	T	C	0.3439	-0.39	0.0274	5.306e-46	--	49.8	0.1581	0.356	-0.351085	0.0388636	4.47519e-18	0.332	-0.428413	0.0386114	1.26752e-25	cis		FCAR/ ENSG00000186431	rs57490427	novel_signal	intergenic_variant	0.3439	0.356	0.332	0.256461	NA
NEU	THY-1	P04216	11	119423203	chr11:119423203	chr11:119423203	2898	T	G	0.0457	-0.8222	0.0552	3.492e-50	--	81.7	0.01945	0.048	-0.70094	0.0757503	3.47956e-18	0.043	-0.959383	0.0805856	5.16236e-28	cis	USP2-AS1/ENSG00000245248,THY1/ENSG00000154096		rs55933700	novel_signal	intron_variant	0.0457	0.048	0.043	0.0178926	NA
NEU	DRAXIN	Q8NBI3	4	186228386	chr4:186228386	chr4:186228386	2898	A	G	0.4733	-0.2594	0.0254	2.107e-24	--	87.2	0.005143	0.484	-0.326007	0.0348493	5.59616e-19	0.461	-0.183313	0.0372356	1.08083e-06	trans	KLKB1/ENSG00000164344		rs1912826	novel_signal	intron_variant	0.4733	0.484	0.461	0.479125	NA
NEU	NRP2	O60462	4	186243195	chr4:186243195	chr4:186243195	2897	A	G	0.4727	0.2681	0.0262	1.481e-24	++	94.6	1.648e-05	0.485	0.383934	0.0375537	4.77045e-22	0.461	0.158051	0.0365926	1.78278e-05	trans	KLKB1/ENSG00000164344		rs4253281	novel_signal	intron_variant	0.4727	0.485	0.461	0.477137	NA
NEU	NCAN	O14594	4	186228386	chr4:186228386	chr4:186228386	2898	A	G	0.472	-0.298	0.026	1.87e-30	--	91.2	0.0007475	0.484	-0.389833	0.0376419	1.45664e-22	0.461	-0.214445	0.0359058	4.53258e-09	trans	KLKB1/ENSG00000164344		rs1912826	novel_signal	intron_variant	0.472	0.484	0.461	0.479125	NA
NEU	PLXNB1	O43157	4	186230988	chr4:186230988	chr4:186230988	2898	T	C	0.4716	0.3952	0.0263	5.186e-51	++	0	0.4767	0.483	0.414566	0.0378844	4.81151e-24	0.461	0.377101	0.0365495	1.76546e-22	trans	KLKB1/ENSG00000164344		rs4241815	novel_signal	intron_variant	0.4716	0.483	0.461	0.407555	NA
NEX	TNFRSF13C	Q96RJ3	22	41907720	chr22:41907720	chr22:41907720	2922	C	G	0.9285	0.7506	0.0492	1.681e-52	++	0	0.766	0.927	0.765688	0.0705728	2.90639e-24	0.93	0.736379	0.068699	1.15175e-23	cis		SREBF2/ ENSG00000198911	rs73165119	novel_signal	intergenic_variant	0.0715	0.073	0.07	0.0795229	NA
NEX	IL32	P24001	16	3065271	chr16:3065271	chr16:3068238	2922	T	C	0.8275	0.4517	0.0336	2.841e-41	++	71.4	0.06132	0.828	0.513319	0.0470353	8.83446e-25	0.827	0.387681	0.0479168	7.64221e-15	cis		IL32/ ENSG00000008517	rs45499297	novel_signal	regulatory_region_variant	0.1725	0.172	0.173	0.112326	NA
NEU	CD38	P28907	4	186235350	chr4:186235350	chr4:186235350	2898	T	TTTTCTAACTTCATCACC	0.5275	0.3686	0.0253	4.591e-48	++	80.5	0.02344	0.517	0.429026	0.0367711	1.56903e-27	0.537	0.314184	0.034869	3.91991e-18	trans	KLKB1/ENSG00000164344			novel_signal	intron_variant	0.4725	0.483	0.463	NA	NA
NEX	PAEP	P09466	9	135580082	chr9:135580082	chr9:135580082	2922	A	G	0.103	0.6285	0.0391	3.466e-58	++	92.8	0.0001945	0.086	0.818297	0.0642112	1.51759e-31	0.113	0.516763	0.0492541	6.36219e-23	cis	LINC01502/ENSG00000237339		rs9409964	novel_signal	intron_variant	0.103	0.086	0.113	0.084493	NA
NEX	IL32	P24001	16	3068238	chr16:3068238	chr16:3068238	2922	T	C	0.0267	-1.5006	0.101	6.044e-50	--	61.2	0.1086	0.03	-1.4387	0.108118	4.14115e-34	0.004	-1.92451	0.282806	2.52152e-11	cis	IL32/ENSG00000008517		rs141583132	novel_signal	missense_variant	0.0267	0.03	0.004	0.00596421	NA
NEX	FCAR	P24071	19	54878455	chr19:54878455	chr19:54878455	2922	T	C	0.2517	0.6338	0.0284	4.69e-110	++	6	0.3025	0.241	0.600425	0.0430524	2.91123e-36	0.26	0.659547	0.0378666	2.02183e-52	cis	FCAR/ENSG00000186431		rs56216868	novel_signal	intron_variant	0.2517	0.241	0.26	0.228628	NA
NEU	GAL-8	O00214	1	236595760	chr1:236595760	chr1:236595760	2898	T	C	0.4149	-0.6365	0.0251	3.09e-142	--	74.1	0.0495	0.489	-0.586511	0.0357217	2.70041e-46	0.343	-0.684999	0.0351844	2.86087e-61	cis	HEATR1/ENSG00000119285		rs2794750	novel_signal	intron_variant	0.4149	0.489	0.343	0.315109	NA
NEU	SIGLEC1	Q9BZZ2	20	3706494	chr20:3706494	chr20:3706494	2898	A	C	0.0249	-1.859	0.1028	4.519e-73	--	0	0.3533	0.026	-1.83877	0.1051	1.53473e-51	0.001	-2.30925	0.495893	4.00717e-06	cis	SIGLEC1/ENSG00000088827		rs150358287	novel_signal	stop_gained	0.0249	0.026	0.001	0.00596421	NA
NEX	ADAM15	Q13444	1	155060832	chr1:155060832	chr1:155060832	2922	A	G	0.2713	0.8195	0.0267	2.17e-207	++	93.2	0.0001195	0.318	0.720554	0.037039	2.17881e-59	0.221	0.925856	0.0384188	1.25229e-81	cis	ADAM15/ENSG00000143537		rs11589479	novel_signal	splice_region_variant	0.2713	0.318	0.221	0.181909	NA
NEU	VWC2	Q2TAL6	7	49782154	chr7:49782154	chr7:49775794	2898	A	T	0.9312	0.5109	0.0484	4.365e-26	++	93.6	7.456e-05	0.941	0.288679	0.0740788	0.000109669	0.924	0.676091	0.0638538	1.16626e-23	cis	VWC2/ENSG00000188730		rs1876569	novel_variant	intron_variant	0.0688	0.059	0.076	0.141153	NA
NEX	AOC1	P19801	7	150861356	chr7:150861356	chr7:150781297	2920	G	GCA	0.5325	-0.1925	0.0271	1.144e-12	--	27.5	0.2402	0.509	-0.159198	0.0391996	5.44325e-05	0.554	-0.222851	0.0374199	4.43128e-09	cis	AOC1/ENSG00000002726			novel_variant	3_prime_UTR_variant	0.4675	0.491	0.446	NA	NA
NEU	NEP	P08473	3	53127652	chr3:53127652	chr3:52821213	2529	TA	TAA	0.4871	-0.2074	0.0279	1.081e-13	--	73.9	0.0501	0.494	-0.164006	0.0356153	5.34856e-06	0.476	-0.276303	0.0449126	2.51786e-09	trans	RFT1/ENSG00000163933			novel_variant	intron_variant	0.4871	0.494	0.476	NA	NA
NEU	MATN3	O15232	2	20009334	chr2:20009334	chr2:20007858	2898	A	G	0.9346	0.564	0.0534	4.617e-26	++	84.4	0.01134	0.948	0.395064	0.0854493	5.21154e-06	0.926	0.672242	0.0684226	7.68352e-21	cis	MATN3/ENSG00000132031		rs11684041	novel_variant	intron_variant	0.0654	0.052	0.074	0.0715706	NA
NEU	CNTN5	O94779	11	99322936	chr11:99322936	chr11:99172177	2898	T	C	0.9049	0.3718	0.0456	3.586e-16	++	0	0.5426	0.929	0.337541	0.0723652	4.07483e-06	0.889	0.394287	0.058734	4.73389e-11	cis	CNTN5/ENSG00000149972		rs72983716	novel_variant	intron_variant	0.0951	0.071	0.111	0.0417495	NA
NEX	SMOC1	Q9H4F8	14	69985063	chr14:69985063	chr14:69888141	2910	A	G	0.5847	-0.1681	0.0255	4.286e-11	--	0	0.9561	0.57	-0.166706	0.0356761	3.78649e-06	0.6	-0.169511	0.0364334	4.20745e-06	cis	SMOC1/ENSG00000198732		rs227439	novel_variant	intron_variant	0.4153	0.43	0.4	0.414513	NA
NEU	SMPD1	P17405	12	101825121	chr12:101825121	chr12:101825121	2897	T	C	0.667	0.2805	0.0285	7.749e-23	++	82.5	0.01696	0.685	0.206047	0.0422611	1.51107e-06	0.652	0.342763	0.038635	1.26268e-17	trans	GNPTAB/ENSG00000111670		rs10745925	novel_variant	intron_variant	0.333	0.315	0.348	0.279324	NA
NEU	RGMA	Q96B86	15	93044813	chr15:93044813	chr15:93044813	2898	A	C	0.0986	-0.3466	0.0462	6.245e-14	--	0	0.8655	0.08	-0.356148	0.0730309	1.44995e-06	0.111	-0.340178	0.0596351	1.81773e-08	cis	RGMA/ENSG00000182175		rs4411467	novel_variant	3_prime_UTR_variant	0.0986	0.08	0.111	0.0377734	NA
NEX	ISLR2	Q6UXK2	15	74180375	chr15:74180375	chr15:74327322	2922	A	G	0.855	-0.2625	0.0388	1.4e-11	--	0	0.3742	0.878	-0.303879	0.0606342	7.3978e-07	0.839	-0.233704	0.0505889	4.58251e-06	cis	STRA6/ENSG00000137868		rs351242	novel_variant	intron_variant	0.145	0.122	0.161	0.22167	NA
NEU	NAAA	Q02083	4	75917654	chr4:75917654	chr4:75932965	2898	T	C	0.0393	0.6577	0.0717	4.703e-20	++	0	0.902	0.021	0.671299	0.131582	4.5911e-07	0.047	0.651965	0.0855427	1.7154e-13	cis	NAAA/ENSG00000138744		rs61664656	novel_variant	3_prime_UTR_variant	0.0393	0.021	0.047	0.0427435	y
NEU	WFIKKN1	Q96NZ8	16	628020	chr16:628020	chr16:628020	2898	A	G	0.1265	0.3493	0.0387	1.833e-19	++	0	0.3907	0.111	0.310653	0.0593708	2.77461e-07	0.138	0.377862	0.0510581	5.26259e-13	cis	RAB40C/ENSG00000197562		rs11548188	novel_variant	3_prime_UTR_variant	0.1265	0.111	0.138	0.177932	NA
NEU	GFR-ALPHA-1	P56159	10	116242259	chr10:116242259	chr10:116242259	2898	T	C	0.8205	0.252	0.0326	1.002e-14	++	0	0.6756	0.847	0.266735	0.0480168	4.35594e-08	0.798	0.2394	0.044297	9.96842e-08	cis	GFRA1/ENSG00000151892		rs11197603	novel_variant	intron_variant	0.1795	0.153	0.202	0.148111	NA
NEX	CCL27	Q9Y4X3	9	34655439	chr9:34655439	chr9:34649445	2922	T	C	0.4114	0.2565	0.0266	5.062e-22	++	36.6	0.209	0.378	0.221025	0.0388044	2.26831e-08	0.441	0.287967	0.0365131	2.09063e-14	cis	AL162231.3/ENSG00000258728,IL11RA/ENSG00000137070		rs2812357	novel_variant	non_coding_transcript_exon_variant	0.4114	0.378	0.441	0.363817	NA
NEU	SFRP-3	Q92765	2	183059130	chr2:183059130	chr2:182838608	2898	T	C	0.1736	-0.3464	0.0357	3.071e-22	--	0	0.5043	0.153	-0.318768	0.0546179	9.39147e-09	0.189	-0.36697	0.0472042	4.55135e-14	cis		DUSP19/ENSG00000162999	rs2675076	novel_variant	regulatory_region_variant	0.1736	0.153	0.189	0.135189	NA
NEU	CD200	P41217	3	112342661	chr3:112342661	chr3:112342661	2898	C	G	0.5114	-0.2067	0.026	1.678e-15	--	0	0.778	0.494	-0.213966	0.036555	8.78986e-09	0.529	-0.199329	0.036869	9.77155e-08	cis	CD200/ENSG00000091972		rs13100916	novel_variant	intron_variant	0.4886	0.494	0.471	0.465209	NA
NEU	ADAM-23	O75077	2	206493394	chr2:206493394	chr2:206444237	2898	CG	C	0.0265	-0.7001	0.0913	1.792e-14	--	67	0.08178	0.032	-0.613788	0.103934	6.36771e-09	0.008	-0.992908	0.191435	3.31079e-07	cis	ADAM23/ENSG00000114948			novel_variant	intron_variant	0.0265	0.032	0.008	NA	NA
NEU	CPA2	P48052	7	130196870	chr7:130196870	chr7:130266307	2898	T	C	0.2128	-0.3411	0.0331	5.933e-25	--	53.9	0.1408	0.2	-0.288963	0.0484497	5.61541e-09	0.224	-0.3866	0.0452391	1.27889e-16	cis	TMEM209/ENSG00000146842,AC087071.2/ENSG00000240571		rs2633375	novel_variant	intron_variant	0.2128	0.2	0.224	0.274354	NA
NEU	CRTAM	O95727	11	122865562	chr11:122865562	chr11:122844074	2898	A	G	0.8919	0.3853	0.0396	2.11e-22	++	36.6	0.2091	0.89	0.336907	0.0552495	2.24165e-09	0.894	0.436359	0.056718	6.78905e-14	cis	CRTAM/ENSG00000109943		rs59230519	novel_variant	intron_variant	0.1081	0.11	0.106	0.106362	NA
NEU	GDNF	P39905	5	37884539	chr5:37884539	chr5:37833581	2898	T	C	0.9684	-0.6011	0.0781	1.368e-14	--	0	0.9482	0.962	-0.604852	0.0973906	1.33477e-09	0.98	-0.594265	0.130579	6.47871e-06	cis	GDNF-AS1/ENSG00000248587		rs113772778	novel_variant	intron_variant	0.0316	0.038	0.02	0.0109344	NA
NEU	N2DL-2	Q9BZM5	6	149990562	chr6:149990562	chr6:149981271	2898	G	GT	0.4307	0.2247	0.0257	2.532e-18	++	0	0.8575	0.452	0.229087	0.0354645	3.39001e-10	0.407	0.219831	0.03741	7.11514e-09	cis		ULBP1/ENSG00000111981		novel_variant	intergenic_variant	0.4307	0.452	0.407	NA	NA
NEU	SMOC2	Q9H3U7	6	168617496	chr6:168617496	chr6:168464297	2898	T	C	0.2386	-0.2582	0.0298	4.491e-18	--	0	0.9739	0.281	-0.257336	0.0395642	2.14667e-10	0.183	-0.2593	0.0452837	1.82244e-08	cis	SMOC2/ENSG00000112562		rs13214402	novel_variant	intron_variant	0.2386	0.281	0.183	0.207753	NA
NEU	PDGF-R-ALPHA	P16234	4	54277410	chr4:54277410	chr4:54277410	2898	A	G	0.1147	-0.3852	0.0406	2.337e-21	--	0	0.3633	0.074	-0.432884	0.0663363	1.62308e-10	0.139	-0.356636	0.0513263	1.22905e-11	cis	AC058822.1/ENSG00000282278,PDGFRA/ENSG00000134853		rs10028020	novel_variant	synonymous_variant	0.1147	0.074	0.139	0.106362	NA
NEU	MSR1	P21757	8	16155085	chr8:16155085	chr8:16155085	2898	A	G	0.0148	-1.3351	0.1033	3.18e-38	--	46.2	0.1726	0.004	-1.64876	0.252148	1.49014e-10	0.017	-1.27182	0.113211	5.94793e-26	cis	MSR1/ENSG00000038945		rs41341748	novel_variant	stop_gained	0.0148	0.004	0.017	0.0119284	NA
NEU	CNTN5	O94779	11	97735257	chr11:97735257	chr11:99172177	2898	A	C	0.3313	-0.2092	0.0278	4.965e-14	--	71.4	0.06142	0.326	-0.259731	0.0387341	6.40104e-11	0.337	-0.155781	0.0398538	0.000102349	trans		JRKL/ENSG00000183340	rs2199562	novel_variant	intergenic_variant	0.3313	0.326	0.337	0.363817	NA
NEX	AOC1	P19801	7	150857465	chr7:150857465	chr7:150781297	2922	T	C	0.0615	1.0033	0.0585	6.222e-66	++	58.9	0.1189	0.026	0.835504	0.122507	2.5614e-11	0.072	1.05292	0.0665841	1.48112e-45	cis	AOC1/ENSG00000002726		rs1049742	novel_variant	missense_variant	0.0615	0.026	0.072	0.0785288	NA
NEU	CRTAM	O95727	11	122844074	chr11:122844074	chr11:122844074	2898	A	G	0.6947	-0.3276	0.0268	1.87e-34	--	76.7	0.03843	0.708	-0.270936	0.0382929	5.47465e-12	0.682	-0.381781	0.0374233	3.51205e-22	cis	AP002762.2/ENSG00000285909,CRTAM/ENSG00000109943		rs2370794	novel_variant	intron_variant	0.3053	0.292	0.318	0.34493	NA
NEU	CDH6	P55285	5	30839500	chr5:30839500	chr5:30839500	2898	A	C	0.4868	-0.2978	0.0261	3.77e-30	--	0	0.6123	0.434	-0.283176	0.0389276	1.50206e-12	0.53	-0.309769	0.0351862	5.68509e-17	cis		CDH6/ENSG00000113361	rs1921087	novel_variant	intergenic_variant	0.4868	0.434	0.47	0.467197	NA
NEU	LXN	Q9BS40	3	186672838	chr3:186672838	chr3:186672838	2898	T	C	0.4204	0.3155	0.0266	1.801e-32	++	48.5	0.1633	0.457	0.277714	0.037944	1.22204e-12	0.385	0.351859	0.0372652	1.23813e-19	trans	AC068631.1/ENSG00000197099,HRG/ENSG00000113905		rs9898	novel_variant	missense_variant	0.4204	0.457	0.385	0.327038	NA
NEU	IL-5R-ALPHA	Q01344	3	3066558	chr3:3066558	chr3:3103081	2898	T	G	0.587	-0.2485	0.0264	5.414e-21	--	48.5	0.1636	0.616	-0.286708	0.0380738	2.57591e-13	0.56	-0.213005	0.0367413	1.07585e-08	cis	CNTN4-AS1/ENSG00000237990,IL5RA/ENSG00000091181		rs340829	novel_variant	3_prime_UTR_variant	0.413	0.384	0.44	0.422465	NA
NEU	MSR1	P21757	8	16187426	chr8:16187426	chr8:16155085	2898	T	C	0.006	-1.2568	0.1317	1.435e-21	--	0	0.4452	0.006	-1.34928	0.178977	2.40005e-13	0.006	-1.1474	0.194637	7.51229e-09	cis	MSR1/ENSG00000038945		rs182190568	novel_variant	intron_variant	0.006	0.006	0.006	0.00198807	NA
NEX	DPEP1	P16444	16	89662212	chr16:89662212	chr16:89615942	2922	T	G	0.9223	0.7355	0.0496	1.042e-49	++	48.8	0.1621	0.944	0.64334	0.082522	6.0036e-14	0.91	0.787736	0.0621025	4.34935e-32	cis	SPATA33/ENSG00000167523		rs258331	novel_variant	intron_variant	0.0777	0.056	0.09	0.115308	NA
NEX	FUT8	Q9BYC5	14	65332630	chr14:65332630	chr14:65313186	2922	A	T	0.8651	0.6092	0.0403	1.244e-51	++	0	0.7366	0.925	0.58826	0.0742292	1.90933e-14	0.84	0.617989	0.0479879	4.55564e-33	cis		RPL21P7/ ENSG00000258613	rs9635250	novel_variant	TF_binding_site_variant	0.1349	0.075	0.16	0.0914513	NA
NEU	CDH6	P55285	5	31123366	chr5:31123366	chr5:30839500	2898	T	C	0.9152	-0.4981	0.0481	4.353e-25	--	0	0.6139	0.899	-0.480166	0.0597862	9.42735e-15	0.945	-0.531033	0.0811748	1.80187e-10	cis	AC113386.1/ENSG00000254138		rs13170907	novel_variant	intron_variant	0.0848	0.101	0.055	0.0715706	NA
NEU	N-CDASE	Q9NR71	10	50218433	chr10:50218433	chr10:50251680	2898	A	G	0.9793	-1.0036	0.0964	2.246e-25	--	0	0.8331	0.975	-1.01973	0.123184	1.25855e-15	0.986	-0.97802	0.154885	6.38338e-10	cis	ASAH2/ENSG00000188611		rs1049240936	novel_variant	intron_variant	0.0207	0.025	0.014	NA	NA
NEU	CNTN5	O94779	11	99065109	chr11:99065109	chr11:99172177	2898	A	G	0.3873	0.2453	0.0264	1.746e-20	++	85.1	0.009631	0.425	0.309932	0.0363667	2.27278e-16	0.345	0.1728	0.0385149	9.25947e-06	cis	CNTN5/ENSG00000149972		rs10892747	novel_variant	intron_variant	0.3873	0.425	0.345	0.337972	NA
NEX	CCL27	Q9Y4X3	9	34649445	chr9:34649445	chr9:34649445	2922	A	G	0.8822	0.5215	0.041	3.961e-37	++	74.2	0.04888	0.857	0.454847	0.0531465	2.09646e-16	0.919	0.619154	0.0643001	2.85106e-20	cis	GALT/ENSG00000213930,AL162231.3/ENSG00000258728		rs2070074	novel_variant	missense_variant	0.1178	0.143	0.081	0.102386	NA
NEU	MSR1	P21757	8	16204809	chr8:16204809	chr8:16155085	2898	T	C	0.103	-0.3923	0.0361	1.727e-27	--	53.8	0.1411	0.103	-0.446584	0.051608	1.02622e-16	0.103	-0.340266	0.0505598	4.16963e-11	cis	MSR1/ENSG00000038945		rs150158578	novel_variant	intron_variant	0.103	0.103	0.103	0.142147	NA
NEU	CTSC	P53634	11	88320811	chr11:88320811	chr11:88320811	2898	T	C	0.1881	-0.5127	0.0322	3.963e-57	--	76	0.04102	0.17	-0.434601	0.0499819	5.84787e-17	0.201	-0.568096	0.0420737	2.08323e-35	cis	CTSC/ENSG00000109861		rs217053	novel_variant	3_prime_UTR_variant	0.1881	0.17	0.201	0.202783	NA
NEX	DPEP2	Q9H4A9	9	133274414	chr9:133274414	chr9:133274414	2922	A	G	0.267	-0.4415	0.0294	6.128e-51	--	63.1	0.09967	0.269	-0.392208	0.0419789	6.69137e-19	0.265	-0.489075	0.0412197	7.23574e-28	trans	ABO/ENSG00000175164		rs532436	novel_variant	intron_variant	0.267	0.269	0.265	0.185885	NA
NEU	IL-5R-ALPHA	Q01344	3	3111655	chr3:3111655	chr3:3103081	2898	A	G	0.6925	0.3462	0.0275	2.641e-36	++	24.1	0.2511	0.701	0.377787	0.0389292	2.30431e-20	0.684	0.314633	0.0388893	4.14574e-15	cis	IL5RA/ENSG00000091181		rs1695315	novel_variant	intron_variant	0.3075	0.299	0.316	0.353877	NA
NEX	ISLR2	Q6UXK2	9	133254260	chr9:133254260	chr9:133274414	2922	A	G	0.0914	0.7092	0.0456	1.527e-54	++	0	0.7941	0.085	0.721881	0.0665854	1.96256e-24	0.097	0.698035	0.0625805	7.5289e-26	trans	ABO/ENSG00000175164		rs8176759	novel_variant	non_coding_transcript_exon_variant	0.0914	0.085	0.097	0.084493	NA
NEX	FUT8	Q9BYC5	14	65679574	chr14:65679574	chr14:65313186	2922	A	G	0.9542	-1.0805	0.0645	4.704e-63	--	92.4	0.0002983	0.944	-0.899478	0.0816156	4.46539e-25	0.971	-1.3808	0.105116	4.7526e-34	cis	FUT8/ENSG00000033170		rs7151690	novel_variant	intron_variant	0.0458	0.056	0.029	0.0497018	NA
NEX	GPNMB	Q14956	7	23266522	chr7:23266522	chr7:23266522	2922	A	G	0.0164	-1.4303	0.0963	7.014e-50	--	0	0.8332	0.019	-1.44578	0.121206	1.0489e-28	0.012	-1.40374	0.158671	1.29164e-17	cis	GPNMB/ENSG00000136235		rs75801644	novel_variant	missense_variant	0.0164	0.019	0.012	0.0298211	n
NEU	LAIR-2	Q6ISS4	19	54512643	chr19:54512643	chr19:54502956	2898	G	GT	0.4812	0.4847	0.0248	2.703e-85	++	48.9	0.162	0.427	0.448869	0.0356087	1.03853e-30	0.532	0.518166	0.0344602	2.94431e-42	cis		LAIR2/ENSG00000167618		novel_variant	downstream_gene_variant	0.4812	0.427	0.468	NA	NA
NEU	LAIR-2	Q6ISS4	19	54502543	chr19:54502543	chr19:54502956	2898	T	C	0.5949	-0.4406	0.0254	1.338e-67	--	82.5	0.01695	0.604	-0.502049	0.0361361	6.37848e-35	0.586	-0.380921	0.0356023	4.46476e-24	cis	LAIR2/ENSG00000167618		rs4806767	novel_variant	intron_variant	0.4051	0.396	0.414	0.360835	NA
NEX	DPEP1	P16444	16	89722360	chr16:89722360	chr16:89615942	2922	A	T	0.1518	-0.6201	0.0366	1.744e-64	--	69.8	0.06899	0.179	-0.6731	0.0467579	1.42834e-37	0.109	-0.536631	0.0586992	2.46126e-18	cis	ZNF276/ENSG00000158805		rs116853582	novel_variant	intron_variant	0.1518	0.179	0.109	0.135189	NA
NEX	AOC1	P19801	7	150781297	chr7:150781297	chr7:150781297	2922	T	C	0.6764	-0.657	0.0268	1.9e-132	--	1.9	0.3127	0.738	-0.687908	0.0406771	1.70943e-48	0.629	-0.633267	0.0356938	5.65864e-54	cis		TMEM176B/ENSG00000106565	rs6464103	novel_variant	intergenic_variant	0.3236	0.262	0.371	0.373757	NA
NEX	FUT8	Q9BYC5	14	65366821	chr14:65366821	chr14:65313186	2922	T	C	0.1808	0.738	0.0329	2.05e-111	++	86	0.007597	0.168	0.83639	0.0493985	1.29364e-48	0.191	0.659586	0.0441188	5.43669e-42	cis		FUT8/ ENSG00000033170	rs6573606	novel_variant	regulatory_region_variant	0.1808	0.168	0.191	0.143141	NA
NEX	DPEP1	P16444	16	89615942	chr16:89615942	chr16:89615942	2922	A	G	0.353	-0.7832	0.0234	5.6e-245	--	5.6	0.3034	0.3	-0.755428	0.0357199	5.88505e-66	0.393	-0.804126	0.0310397	3.79341e-87	cis	DPEP1/ENSG00000015413		rs409170	novel_variant	intron_variant	0.353	0.3	0.393	0.397614	NA
NEU	LAIR-2	Q6ISS4	19	54502956	chr19:54502956	chr19:54502956	2898	A	T	0.8181	0.9727	0.029	1.79e-247	++	59.7	0.115	0.793	0.932277	0.0386758	1.118e-77	0.85	1.02421	0.0436619	4.90694e-80	cis	LAIR2/ENSG00000167618		rs73070113	novel_variant	splice_region_variant	0.1819	0.207	0.15	0.139165	NA
