# Supplementary material for: Mapping the serum proteome to neurological diseases using whole genome sequencing
Source: Nat Commun. 2021 Dec 2;12:7042. doi: 10.1038/s41467-021-27387-1 (PMC8640022; doi:10.1038/s41467-021-27387-1)
Supplement: Supplementary file 5 — Supplementary Data 2 [file 41467_2021_27387_MOESM5_ESM.xlsx]

## Sheet: novelty
Supplementary Table 2. Protein QTL studies referenced for novelty analysis. *The table in the link contains a comprehensive list of pQTL studies, which we referenced.
Author	Year	Platform	DOI	Remarks
Solomon	2018	Tandem-MS	10.1161/CIRCGEN.118.002170
Lourdusamy	2012	SOMAscan v1	﻿10.1093/hmg/dds186
Emilsson	2018	SOMAscan in-house	﻿10.1126/science.aaq1327
Sun	2018	SOMAscan in-house	﻿10.1038/s41586-018-0175-2
Di Narzo	2017	SOMAscan	﻿10.1371/journal.pgen.1006565
Carayol	2017	SOMAscan	﻿10.1038/s41467-017-02182-z
Suhre	2017	SOMAscan	﻿10.1038/ncomms14357
Sasayama	2017	SOMAscan	﻿10.1093/hmg/ddw366 Advance	proteins measured in CSF
Enroth	2018	Olink Neurology	10.1038/s41598-018-23860-y
Hillary	2019	Olink Neurology	﻿10.1038/s41467-019-11177-x |
Ruffieux	2019	MS and SOMAscan	10.1101/524405
Yao	2018	Luminex xMAP	﻿10.1038/s41467- 018-05512-x
Nath	2019	Immunoassay	10.1016/j.ajhg.2019.10.001
Kim	2013	Immunoassay	10.1371/journal.pone.0070269
Deming	2016	Immunoassay	10.1038/srep18092
Sun	2016	Immunoassay	10.1371/journal.pgen.1006011
Suhre*	2020		http://www.metabolomix.com/a-table-of-all-published-gwas-with-proteomics/	table was used as reference
