# Supplementary material for: Mapping the serum proteome to neurological diseases using whole genome sequencing
Source: Nat Commun. 2021 Dec 2;12:7042. doi: 10.1038/s41467-021-27387-1 (PMC8640022; doi:10.1038/s41467-021-27387-1)
Supplement: Supplementary file 6 — Supplementary Data 3 [file 41467_2021_27387_MOESM6_ESM.xlsx]

## Sheet: Sheet1
Supplementary Table 3. Protein QTL cis-acting variants with most severe consequence missense or more severe. These are defined as variants of MODERATE or HIGH impact according to Ensembl's Variant Effect Predictor (VEP).
panel	protein	uniprot	chromosome	bp	region	minor_allele	major_allele	most_severe_consquence	gene_symbol	transcript	HGVSp	aa_position	ref_aa/variant_aa	rsID	Within possible epitope location	Correlation with Somalogic in Fenland cohort (Spearman's Rho)	Colocalisation with eQTL or GWAS phenotype
NEX	VSTM1	Q6UX27	19	54042277	19:54042277-54042277	C	T	missense_variant	VSTM1	ENST00000338372.7	ENSP00000343366.2:p.Ser163Gly	163	S/G	rs2433724	no	#N/A	yes
NEX	CDH17	Q12864	8	94130944	8:94130944-94130944	T	G	missense_variant	CDH17	ENST00000027335.8	ENSP00000027335.3:p.Glu739Ala	739	E/A	rs1051624	yes	0.933614	yes
NEU	SMPD1	P17405	11	6394233	11:6394233-6394233	A	G	missense_variant	SMPD1	ENST00000342245.9	ENSP00000340409.4:p.Arg508Gly	508	R/G	CM1415110	yes	0.888736	no
NEU	SFRP-3	Q92765	2	182838608	2:182838608-182838608	A	G	missense_variant	FRZB	ENST00000295113.5	ENSP00000295113.4:p.Trp200Arg	200	W/R	CM0910593	yes	0.795883	yes
NEU	MSR1	P21757	8	16155085	8:16155085-16155085	A	G	stop_gained	MSR1	ENST00000445506.6	ENSP00000405453.2:p.Ter311ArgextTer?	311	*/R	CM023579	yes	0.746733	yes
NEX	CD33	P20138	19	51225851	19:51225847-51225851	C	CCCGG	frameshift_variant	CD33	ENST00000262262.5	ENSP00000262262.3:p.Gly156ThrfsTer5	155-156	PG/X	rs201074739	yes	0.600616	yes
NEU	VWC2	Q2TAL6	7	49775794	7:49775794-49775794	G	C	missense_variant	VWC2	ENST00000340652.5	ENSP00000341819.3:p.Ala120Gly	120	A/G	rs769604	yes	0.599085	yes
NEX	GPNMB	Q14956	7	23266522	7:23266522-23266522	A	G	missense_variant	GPNMB	ENST00000381990.6	ENSP00000371420.2:p.Thr354Ala	354	T/A	-	yes	0.51288	yes
NEU	SIGLEC-9	Q9Y336	19	51125272	19:51125272-51125272	A	G	missense_variant	SIGLEC9	ENST00000440804.7	ENSP00000413861.2:p.Lys100Glu	100	K/E	rs2075803	yes	0.512604	yes
NEU	PDGF-R-ALPHA	P16234	4	54273604	4:54273604-54273604	C	T	missense_variant	PDGFRA	ENST00000257290.10	ENSP00000257290.5:p.Ser478Pro	478	S/P	rs35597368,COSV57268625	yes	0.40147	no
NEX	AOC1	P19801	7	150857465	7:150857465-150857465	T	C	missense_variant	AOC1	ENST00000416793.6	ENSP00000411613.2:p.Phe332Ser	332	F/S	-	yes	0.36761	yes
NEX	RBKS	Q9H477	2	27858572	2:27858572-27858572	G	C	splice_acceptor_variant	RBKS	ENST00000302188.8	N/A	N/A	N/A	rs140948699	n/a	0.34662	no
NEU	SIGLEC1	Q9BZZ2	20	3701479	20:3701479-3701479	T	C	missense_variant	SIGLEC1	ENST00000344754.5	ENSP00000341141.4:p.His464Arg	464	H/R	-	yes	0.338468	yes
NEU	SIGLEC1	Q9BZZ2	20	3706494	20:3706494-3706494	A	C	stop_gained	SIGLEC1	ENST00000344754.5	ENSP00000341141.4:p.Ter88GluextTer?	88	*/E	COSV52458327	yes	0.338468	yes
NEU	ADAM-22	Q9P0K1	7	87935182	7:87935182-87935182	C	G	missense_variant	ADAM22	ENST00000265727.11	ENSP00000265727.7:p.Pro81Arg	81	P/R	rs2279542	yes	0.254345	yes
NEU	CD200R1	Q8TD46	3	112923721	3:112923721-112923721	C	G	missense_variant	CD200R1	ENST00000308611.8	ENSP00000311035.3:p.Glu335Gln	335	E/Q	rs9865242	no	0.216742	yes
NEU	CLEC10A	Q8IUN9	17	7078078	17:7078078-7078078	G	A	missense_variant	CLEC10A	ENST00000254868.8	ENSP00000254868.4:p.Cys35Arg	35	C/R	rs90951	no	0.141947	yes
NEX	ADAM15	Q13444	1	155061442	1:155061442-155061442	T	C	missense_variant	ADAM15	ENST00000356955.6	ENSP00000349436.2:p.Ser769Pro	769	S/P	-	no	0.121019	yes
NEX	GSTP1	P09211	11	67585218	11:67585218-67585218	G	A	missense_variant	GSTP1	ENST00000398606.10	ENSP00000381607.3:p.Ile105Val	105	I/V	rs1695,CM990713	yes	0.075564	yes
NEX	PSG1	P11464	19	42868882	19:42868882-42868882	A	G	stop_gained	PSG1	ENST00000312439.10	ENSP00000308970.6:p.Ter288ArgextTer?	288	*/R	-	yes	0.0394741	yes
NEX	IL32	P24001	16	3068238	16:3068238-3068238	T	C	missense_variant	IL32	ENST00000534507.5	ENSP00000431775.1:p.Leu113Pro	113	L/P	-	yes	0.0117371	yes
