# Supplementary material for: Mapping the serum proteome to neurological diseases using whole genome sequencing
Source: Nat Commun. 2021 Dec 2;12:7042. doi: 10.1038/s41467-021-27387-1 (PMC8640022; doi:10.1038/s41467-021-27387-1)
Supplement: Supplementary file 7 — Supplementary Data 4 [file 41467_2021_27387_MOESM7_ESM.xlsx]

## Sheet: cis
Supplementary Table 4A. Results of colocalisation analysis between serum protein levels and expression of their encoding genes (eQTL data from GTEx), using independent cis-acting variants as the causal variant for each test. The table includes all results with colocalisation posterior probability (CLPP4) > 0.5.
panel	protein	chr	index	snp	gene_name	gene_ensg	tissue	pp4
NEX	ADAM15	1	155060832	155060832	ADAM15	ENSG00000143537	Cells_Transformed_fibroblasts	0.977446
NEX	ADAM15	1	155060832	155062156	ADAM15	ENSG00000143537	Adipose_Subcutaneous	0.998111
NEX	ADAM15	1	155060832	155062156	ADAM15	ENSG00000143537	Adipose_Visceral_Omentum	0.999443
NEX	ADAM15	1	155060832	155062156	ADAM15	ENSG00000143537	Adrenal_Gland	0.998331
NEX	ADAM15	1	155060832	155062156	ADAM15	ENSG00000143537	Brain_Anterior_cingulate_cortex_BA24	0.982303
NEX	ADAM15	1	155060832	155062156	ADAM15	ENSG00000143537	Brain_Cerebellar_Hemisphere	0.999523
NEX	ADAM15	1	155060832	155062156	ADAM15	ENSG00000143537	Brain_Cerebellum	0.99912
NEX	ADAM15	1	155060832	155062156	ADAM15	ENSG00000143537	Brain_Cortex	0.998512
NEX	ADAM15	1	155060832	155062156	ADAM15	ENSG00000143537	Brain_Frontal_Cortex_BA9	0.990448
NEX	ADAM15	1	155060832	155062156	ADAM15	ENSG00000143537	Brain_Hypothalamus	0.998082
NEX	ADAM15	1	155060832	155062156	ADAM15	ENSG00000143537	Brain_Putamen_basal_ganglia	0.998669
NEX	ADAM15	1	155060832	155062156	ADAM15	ENSG00000143537	Brain_Spinal_cord_cervical_c-1	0.997119
NEX	ADAM15	1	155060832	155062156	ADAM15	ENSG00000143537	Brain_Substantia_nigra	0.893046
NEX	ADAM15	1	155060832	155062156	ADAM15	ENSG00000143537	Cells_EBV-transformed_lymphocytes	0.998381
NEX	ADAM15	1	155060832	155062156	ADAM15	ENSG00000143537	Cells_Transformed_fibroblasts	0.9811
NEX	ADAM15	1	155060832	155062156	ADAM15	ENSG00000143537	Colon_Transverse	0.954852
NEX	ADAM15	1	155060832	155062156	ADAM15	ENSG00000143537	Esophagus_Mucosa	0.99914
NEX	ADAM15	1	155060832	155062156	ADAM15	ENSG00000143537	Esophagus_Muscularis	0.997177
NEX	ADAM15	1	155060832	155062156	ADAM15	ENSG00000143537	Heart_Atrial_Appendage	0.704625
NEX	ADAM15	1	155060832	155062156	ADAM15	ENSG00000143537	Heart_Left_Ventricle	0.999485
NEX	ADAM15	1	155060832	155062156	ADAM15	ENSG00000143537	Liver	0.99958
NEX	ADAM15	1	155060832	155062156	ADAM15	ENSG00000143537	Lung	0.831492
NEX	ADAM15	1	155060832	155062156	ADAM15	ENSG00000143537	Nerve_Tibial	0.879485
NEX	ADAM15	1	155060832	155062156	ADAM15	ENSG00000143537	Pancreas	0.988337
NEX	ADAM15	1	155060832	155062156	ADAM15	ENSG00000143537	Pituitary	0.920475
NEX	ADAM15	1	155060832	155062156	ADAM15	ENSG00000143537	Spleen	0.937154
NEX	ADAM15	1	155060832	155062156	ADAM15	ENSG00000143537	Stomach	0.940165
NEX	ADAM15	1	155060832	155062156	ADAM15	ENSG00000143537	Testis	0.876874
NEX	ADAM15	1	155060832	155062156	ADAM15	ENSG00000143537	Whole_Blood	0.99963
NEU	ADAM-22	7	87935182	87935182	ADAM22	ENSG00000008277	Cells_Transformed_fibroblasts	0.993561
NEU	ADAM-22	7	87935182	87935182	ADAM22	ENSG00000008277	Heart_Atrial_Appendage	0.944043
NEU	ADAM-22	7	87935182	88106555	ADAM22	ENSG00000008277	Nerve_Tibial	0.55856
NEU	ADAM-22	7	87935182	88106555	ADAM22	ENSG00000008277	Ovary	0.937893
NEU	ADAM-22	7	87935182	88106555	ADAM22	ENSG00000008277	Pancreas	0.542117
NEU	ADAM-22	7	87935182	88106555	ADAM22	ENSG00000008277	Skin_Not_Sun_Exposed_Suprapubic	0.955885
NEU	ADAM-22	7	87935182	88106555	ADAM22	ENSG00000008277	Skin_Sun_Exposed_Lower_leg	0.886536
NEU	ADAM-22	7	87935182	88106555	ADAM22	ENSG00000008277	Testis	0.576479
NEU	ADAM-22	7	87935182	88106555	ADAM22	ENSG00000008277	Thyroid	0.691945
NEU	ADAM-22	7	87935182	88106555	ADAM22	ENSG00000008277	Uterus	0.987812
NEU	ADAM-22	7	87935182	88106555	ADAM22	ENSG00000008277	Vagina	0.786189
NEU	ADAM-23	2	206444237	206444237	ADAM23	ENSG00000114948	Artery_Aorta	0.869567
NEU	ADAM-23	2	206444237	206444237	ADAM23	ENSG00000114948	Artery_Tibial	0.999738
NEU	ADAM-23	2	206444237	206444237	ADAM23	ENSG00000114948	Breast_Mammary_Tissue	0.947631
NEU	ADAM-23	2	206444237	206444237	ADAM23	ENSG00000114948	Cells_Transformed_fibroblasts	0.77715
NEU	ADAM-23	2	206444237	206444237	ADAM23	ENSG00000114948	Colon_Transverse	0.611434
NEU	ADAM-23	2	206444237	206444237	ADAM23	ENSG00000114948	Muscle_Skeletal	0.760414
NEU	ADAM-23	2	206444237	206444237	ADAM23	ENSG00000114948	Skin_Not_Sun_Exposed_Suprapubic	0.991779
NEU	ADAM-23	2	206444237	206444237	ADAM23	ENSG00000114948	Skin_Sun_Exposed_Lower_leg	0.978724
NEU	ADAM-23	2	206444237	206444237	ADAM23	ENSG00000114948	Thyroid	0.999672
NEU	ADAM-23	2	206444237	206462213	ADAM23	ENSG00000114948	Brain_Cerebellar_Hemisphere	0.559001
NEU	ADAM-23	2	206444237	206462213	ADAM23	ENSG00000114948	Breast_Mammary_Tissue	0.772791
NEU	ADAM-23	2	206444237	206462213	ADAM23	ENSG00000114948	Muscle_Skeletal	0.6273
NEU	ADAM-23	2	206444237	206462213	ADAM23	ENSG00000114948	Pituitary	0.557321
NEU	ADAM-23	2	206444237	206493394	ADAM23	ENSG00000114948	Adipose_Visceral_Omentum	0.983285
NEU	ADAM-23	2	206444237	206493394	ADAM23	ENSG00000114948	Uterus	0.917051
NEU	ADAM-23	2	206444237	206527534	ADAM23	ENSG00000114948	Colon_Transverse	0.556805
NEU	ALPHA-2-MRAP	4	3505659	3235206	LRPAP1	ENSG00000163956	Colon_Sigmoid	0.883567
NEU	ALPHA-2-MRAP	4	3505659	3235206	LRPAP1	ENSG00000163956	Muscle_Skeletal	0.99204
NEU	ALPHA-2-MRAP	4	3505659	3505659	LRPAP1	ENSG00000163956	Pancreas	0.990248
NEX	AOC1	7	150781297	150781297	AOC1	ENSG00000002726	Cells_Transformed_fibroblasts	0.958604
NEX	AOC1	7	150781297	150781297	AOC1	ENSG00000002726	Lung	0.984128
NEX	AOC1	7	150781297	150781297	AOC1	ENSG00000002726	Spleen	0.986039
NEX	AOC1	7	150781297	150781297	AOC1	ENSG00000002726	Whole_Blood	0.993039
NEX	AOC1	7	150781297	150857465	AOC1	ENSG00000002726	Cells_Transformed_fibroblasts	0.827907
NEX	AOC1	7	150781297	150861356	AOC1	ENSG00000002726	Cells_Transformed_fibroblasts	0.827775
NEX	AOC1	7	150781297	151272921	AOC1	ENSG00000002726	Cells_Transformed_fibroblasts	0.827906
NEX	BST2	19	17406365	17406365	BST2	ENSG00000130303	Cells_Transformed_fibroblasts	0.995109
NEX	BST2	19	17406365	17406365	BST2	ENSG00000130303	Esophagus_Gastroesophageal_Junction	0.546578
NEX	BST2	19	17406365	17406365	BST2	ENSG00000130303	Esophagus_Mucosa	0.831013
NEX	BST2	19	17406365	17406365	BST2	ENSG00000130303	Nerve_Tibial	0.721345
NEX	CCL27	9	34649445	34655439	CCL27	ENSG00000213927	Brain_Cerebellar_Hemisphere	0.850911
NEX	CCL27	9	34649445	34655439	CCL27	ENSG00000213927	Thyroid	0.98349
NEU	CD200	3	112342661	112342661	CD200	ENSG00000091972	Brain_Frontal_Cortex_BA9	0.620267
NEU	CD200R1	3	112924346	112931573	cd200R1	ENSG00000163606	Cells_Transformed_fibroblasts	0.515693
NEX	CD302	2	159773858	159745359	CD302	ENSG00000241399	Adipose_Subcutaneous	0.971865
NEX	CD302	2	159773858	159745359	CD302	ENSG00000241399	Adipose_Visceral_Omentum	0.875661
NEX	CD302	2	159773858	159745359	CD302	ENSG00000241399	Adrenal_Gland	0.569677
NEX	CD302	2	159773858	159745359	CD302	ENSG00000241399	Brain_Cerebellum	0.707524
NEX	CD302	2	159773858	159745359	CD302	ENSG00000241399	Ovary	0.656303
NEX	CD302	2	159773858	159745359	CD302	ENSG00000241399	Prostate	0.652379
NEX	CD302	2	159773858	159773858	CD302	ENSG00000241399	Testis	0.544805
NEX	CD33	19	51839999	51215061	CD33	ENSG00000105383	Brain_Cerebellar_Hemisphere	0.620649
NEX	CD33	19	51839999	51215061	CD33	ENSG00000105383	Lung	0.981738
NEX	CD33	19	51839999	51215061	CD33	ENSG00000105383	Skin_Sun_Exposed_Lower_leg	0.743579
NEX	CD33	19	51839999	51215061	CD33	ENSG00000105383	Whole_Blood	0.956282
NEX	CD33	19	51839999	51219036	CD33	ENSG00000105383	Whole_Blood	0.936818
NEX	CDH15	16	89132700	89132700	CDH15	ENSG00000129910	Adipose_Visceral_Omentum	0.872339
NEX	CDH15	16	89132700	89132700	CDH15	ENSG00000129910	Adrenal_Gland	0.627737
NEX	CDH15	16	89132700	89132700	CDH15	ENSG00000129910	Artery_Aorta	0.919911
NEX	CDH15	16	89132700	89132700	CDH15	ENSG00000129910	Breast_Mammary_Tissue	0.755293
NEX	CDH15	16	89132700	89132700	CDH15	ENSG00000129910	Cells_Transformed_fibroblasts	0.71586
NEX	CDH15	16	89132700	89132700	CDH15	ENSG00000129910	Colon_Transverse	0.749002
NEX	CDH15	16	89132700	89132700	CDH15	ENSG00000129910	Esophagus_Gastroesophageal_Junction	0.84418
NEX	CDH15	16	89132700	89132700	CDH15	ENSG00000129910	Esophagus_Muscularis	0.582313
NEX	CDH15	16	89132700	89132700	CDH15	ENSG00000129910	Heart_Atrial_Appendage	0.901689
NEX	CDH15	16	89132700	89132700	CDH15	ENSG00000129910	Liver	0.541157
NEX	CDH15	16	89132700	89132700	CDH15	ENSG00000129910	Ovary	0.580287
NEX	CDH15	16	89132700	89181254	CDH15	ENSG00000129910	Artery_Aorta	0.573811
NEX	CDH15	16	89132700	89181254	CDH15	ENSG00000129910	Artery_Coronary	0.718452
NEX	CDH15	16	89132700	89181254	CDH15	ENSG00000129910	Cells_Transformed_fibroblasts	0.801734
NEX	CDH15	16	89132700	89181254	CDH15	ENSG00000129910	Esophagus_Gastroesophageal_Junction	0.86189
NEX	CDH15	16	89132700	89181254	CDH15	ENSG00000129910	Lung	0.989879
NEX	CDH15	16	89132700	89181254	CDH15	ENSG00000129910	Skin_Not_Sun_Exposed_Suprapubic	0.969677
NEX	CDH15	16	89132700	89181254	CDH15	ENSG00000129910	Skin_Sun_Exposed_Lower_leg	0.808532
NEX	CDH17	8	94130944	94194571	CDH17	ENSG00000079112	Esophagus_Mucosa	0.882228
NEX	CDH17	8	94130944	94194571	CDH17	ENSG00000079112	Nerve_Tibial	0.54494
NEX	CDH17	8	94130944	94194571	CDH17	ENSG00000079112	Vagina	0.831016
NEU	CDH6	5	30839500	31123366	CDH6	ENSG00000113361	Adipose_Subcutaneous	0.998486
NEU	CDH6	5	30839500	31123366	CDH6	ENSG00000113361	Adipose_Visceral_Omentum	0.99437
NEU	CDH6	5	30839500	31123366	CDH6	ENSG00000113361	Breast_Mammary_Tissue	0.995975
NEU	CDH6	5	30839500	31123366	CDH6	ENSG00000113361	Colon_Sigmoid	0.672915
NEU	CDH6	5	30839500	31123366	CDH6	ENSG00000113361	Esophagus_Mucosa	0.995569
NEU	CDH6	5	30839500	31123366	CDH6	ENSG00000113361	Heart_Atrial_Appendage	0.606335
NEU	CDH6	5	30839500	31123366	CDH6	ENSG00000113361	Heart_Left_Ventricle	0.589266
NEU	CDH6	5	30839500	31123366	CDH6	ENSG00000113361	Minor_Salivary_Gland	0.876482
NEU	CDH6	5	30839500	31123366	CDH6	ENSG00000113361	Muscle_Skeletal	0.993941
NEU	CDH6	5	30839500	31123366	CDH6	ENSG00000113361	Nerve_Tibial	0.996253
NEU	CDH6	5	30839500	31123366	CDH6	ENSG00000113361	Prostate	0.94198
NEU	CDH6	5	30839500	31123366	CDH6	ENSG00000113361	Skin_Not_Sun_Exposed_Suprapubic	0.99154
NEU	CDH6	5	30839500	31123366	CDH6	ENSG00000113361	Skin_Sun_Exposed_Lower_leg	0.998485
NEU	CDH6	5	30839500	31123366	CDH6	ENSG00000113361	Thyroid	0.946734
NEU	CDH6	5	30839500	31123366	CDH6	ENSG00000113361	Vagina	0.986702
NEU	CLEC10A	17	7078078	7078078	CLEC10A	ENSG00000132514	Colon_Sigmoid	0.721609
NEU	CLEC10A	17	7078078	7111835	CLEC10A	ENSG00000132514	Adrenal_Gland	0.812613
NEU	CLEC10A	17	7078078	7111835	CLEC10A	ENSG00000132514	Brain_Amygdala	0.794981
NEU	CLEC10A	17	7078078	7111835	CLEC10A	ENSG00000132514	Esophagus_Mucosa	0.9876
NEU	CLEC10A	17	7078078	7111835	CLEC10A	ENSG00000132514	Lung	0.949542
NEU	CLEC10A	17	7078078	7111835	CLEC10A	ENSG00000132514	Nerve_Tibial	0.990808
NEU	CLEC10A	17	7078078	7111835	CLEC10A	ENSG00000132514	Skin_Not_Sun_Exposed_Suprapubic	0.863611
NEU	CLM-1	17	74724589	74698808	CD300LF	ENSG00000186074	Brain_Spinal_cord_cervical_c-1	0.909888
NEU	CLM-1	17	74724589	74699028	CD300LF	ENSG00000186074	Adrenal_Gland	0.809436
NEU	CLM-1	17	74724589	74699028	CD300LF	ENSG00000186074	Artery_Coronary	0.580378
NEU	CLM-1	17	74724589	74699028	CD300LF	ENSG00000186074	Brain_Hippocampus	0.58952
NEU	CLM-1	17	74724589	74699028	CD300LF	ENSG00000186074	Brain_Hypothalamus	0.960569
NEU	CLM-1	17	74724589	74699028	CD300LF	ENSG00000186074	Brain_Spinal_cord_cervical_c-1	0.867648
NEU	CLM-1	17	74724589	74699028	CD300LF	ENSG00000186074	Colon_Sigmoid	0.762229
NEU	CLM-1	17	74724589	74699028	CD300LF	ENSG00000186074	Muscle_Skeletal	0.87135
NEU	CLM-1	17	74724589	74699028	CD300LF	ENSG00000186074	Testis	0.959528
NEU	CLM-6	17	74503804	74503804	CD300C	ENSG00000167850	Adipose_Subcutaneous	0.973014
NEU	CLM-6	17	74503804	74503804	CD300C	ENSG00000167850	Adipose_Visceral_Omentum	0.903893
NEU	CLM-6	17	74503804	74503804	CD300C	ENSG00000167850	Adrenal_Gland	0.996983
NEU	CLM-6	17	74503804	74503804	CD300C	ENSG00000167850	Breast_Mammary_Tissue	0.575908
NEU	CLM-6	17	74503804	74503804	CD300C	ENSG00000167850	Colon_Transverse	0.71061
NEU	CLM-6	17	74503804	74503804	CD300C	ENSG00000167850	Esophagus_Gastroesophageal_Junction	0.517445
NEU	CLM-6	17	74503804	74503804	CD300C	ENSG00000167850	Esophagus_Mucosa	0.949743
NEU	CLM-6	17	74503804	74503804	CD300C	ENSG00000167850	Esophagus_Muscularis	0.827165
NEU	CLM-6	17	74503804	74503804	CD300C	ENSG00000167850	Heart_Atrial_Appendage	0.975947
NEU	CLM-6	17	74503804	74503804	CD300C	ENSG00000167850	Heart_Left_Ventricle	0.949158
NEU	CLM-6	17	74503804	74503804	CD300C	ENSG00000167850	Minor_Salivary_Gland	0.914931
NEU	CLM-6	17	74503804	74503804	CD300C	ENSG00000167850	Nerve_Tibial	0.979047
NEU	CLM-6	17	74503804	74503804	CD300C	ENSG00000167850	Skin_Sun_Exposed_Lower_leg	0.959865
NEU	CLM-6	17	74503804	74546483	CD300C	ENSG00000167850	Adipose_Subcutaneous	0.852348
NEU	CNTN5	11	99172177	99065109	CNTN5	ENSG00000149972	Artery_Aorta	0.952056
NEU	CNTN5	11	99172177	99671185	CNTN5	ENSG00000149972	Artery_Tibial	0.981286
NEU	CTSC	11	88320811	88320811	CTSC	ENSG00000109861	Artery_Aorta	0.513049
NEU	CTSC	11	88320811	88320811	CTSC	ENSG00000109861	Artery_Coronary	0.952202
NEU	CTSC	11	88320811	88337690	CTSC	ENSG00000109861	Adrenal_Gland	0.519771
NEU	CTSC	11	88320811	88337690	CTSC	ENSG00000109861	Brain_Cerebellar_Hemisphere	0.751439
NEU	CTSC	11	88320811	88337690	CTSC	ENSG00000109861	Brain_Frontal_Cortex_BA9	0.693761
NEU	CTSC	11	88320811	88337690	CTSC	ENSG00000109861	Brain_Hippocampus	0.565132
NEU	CTSC	11	88320811	88337690	CTSC	ENSG00000109861	Esophagus_Muscularis	0.702151
NEU	CTSC	11	88320811	88337690	CTSC	ENSG00000109861	Heart_Atrial_Appendage	0.961325
NEU	CTSC	11	88320811	88337690	CTSC	ENSG00000109861	Heart_Left_Ventricle	0.911284
NEU	CTSC	11	88320811	88337690	CTSC	ENSG00000109861	Liver	0.965145
NEU	CTSC	11	88320811	88337690	CTSC	ENSG00000109861	Minor_Salivary_Gland	0.875463
NEU	CTSC	11	88320811	88337690	CTSC	ENSG00000109861	Testis	0.991853
NEU	CTSC	11	88320811	88337690	CTSC	ENSG00000109861	Thyroid	0.977487
NEU	CTSC	11	88320811	88337690	CTSC	ENSG00000109861	Whole_Blood	0.994994
NEU	CTSS	1	15088771	15088771	CTSS	ENSG00000163131	Adrenal_Gland	0.747084
NEU	CTSS	1	15088771	15088771	CTSS	ENSG00000163131	Brain_Cerebellar_Hemisphere	0.727127
NEU	CTSS	1	15088771	15088771	CTSS	ENSG00000163131	Brain_Cerebellum	0.936062
NEU	CTSS	1	15088771	15088771	CTSS	ENSG00000163131	Breast_Mammary_Tissue	0.839699
NEU	CTSS	1	15088771	15088771	CTSS	ENSG00000163131	Cells_EBV-transformed_lymphocytes	0.890534
NEU	CTSS	1	15088771	15088771	CTSS	ENSG00000163131	Esophagus_Mucosa	0.973481
NEU	CTSS	1	15088771	15088771	CTSS	ENSG00000163131	Esophagus_Muscularis	0.740829
NEU	CTSS	1	15088771	15088771	CTSS	ENSG00000163131	Heart_Atrial_Appendage	0.91507
NEU	CTSS	1	15088771	15088771	CTSS	ENSG00000163131	Heart_Left_Ventricle	0.906877
NEU	CTSS	1	15088771	15088771	CTSS	ENSG00000163131	Muscle_Skeletal	0.868071
NEU	CTSS	1	15088771	15088771	CTSS	ENSG00000163131	Ovary	0.542299
NEU	CTSS	1	15088771	15088771	CTSS	ENSG00000163131	Pancreas	0.775529
NEU	CTSS	1	15088771	15088771	CTSS	ENSG00000163131	Prostate	0.692516
NEU	CTSS	1	15088771	15088771	CTSS	ENSG00000163131	Skin_Not_Sun_Exposed_Suprapubic	0.901329
NEU	CTSS	1	15088771	15088771	CTSS	ENSG00000163131	Spleen	0.892666
NEU	CTSS	1	15088771	15088771	CTSS	ENSG00000163131	Stomach	0.697238
NEU	CTSS	1	15088771	15088771	CTSS	ENSG00000163131	Testis	0.89136
NEU	CTSS	1	15088771	15088771	CTSS	ENSG00000163131	Thyroid	0.982185
NEU	DDR1	6	30838741	30838741	DDR1	ENSG00000204580	Heart_Atrial_Appendage	0.912478
NEU	DDR1	6	30838741	30838741	DDR1	ENSG00000204580	Lung	0.947347
NEU	DDR1	6	30838741	30838741	DDR1	ENSG00000204580	Nerve_Tibial	0.928409
NEU	DDR1	6	30838741	30838741	DDR1	ENSG00000204580	Testis	0.994503
NEX	DPEP1	16	89615942	89615942	DPEP1	ENSG00000015413	Spleen	0.588062
NEX	DPEP1	16	89615942	89615942	DPEP1	ENSG00000015413	Stomach	0.702772
NEU	DRAXIN	1	11689428	11667867	DRAXIN	ENSG00000162490	Adipose_Subcutaneous	0.661807
NEU	DRAXIN	1	11689428	11667867	DRAXIN	ENSG00000162490	Spleen	0.725127
NEU	DRAXIN	1	11689428	11667867	DRAXIN	ENSG00000162490	Whole_Blood	0.699021
NEU	DRAXIN	1	11689428	11689428	DRAXIN	ENSG00000162490	Lung	0.534945
NEU	DRAXIN	1	11689428	11689428	DRAXIN	ENSG00000162490	Minor_Salivary_Gland	0.570774
NEU	DRAXIN	1	11689428	11689428	DRAXIN	ENSG00000162490	Whole_Blood	0.803155
NEX	DSG3	18	31447782	31447782	DSG3	ENSG00000134757	Prostate	0.884617
NEX	DSG3	18	31447782	31447782	DSG3	ENSG00000134757	Small_Intestine_Terminal_Ileum	0.994428
NEU	EPHB6	7	142854785	142854785	EPHB6	ENSG00000106123	Adipose_Subcutaneous	0.999432
NEU	EPHB6	7	142854785	142854785	EPHB6	ENSG00000106123	Adipose_Visceral_Omentum	0.857999
NEU	EPHB6	7	142854785	142854785	EPHB6	ENSG00000106123	Artery_Aorta	0.999932
NEU	EPHB6	7	142854785	142854785	EPHB6	ENSG00000106123	Artery_Tibial	0.99965
NEU	EPHB6	7	142854785	142854785	EPHB6	ENSG00000106123	Esophagus_Gastroesophageal_Junction	0.916224
NEU	EPHB6	7	142854785	142854785	EPHB6	ENSG00000106123	Esophagus_Mucosa	0.931932
NEU	EPHB6	7	142854785	142854785	EPHB6	ENSG00000106123	Esophagus_Muscularis	0.999887
NEU	EPHB6	7	142854785	142854785	EPHB6	ENSG00000106123	Heart_Atrial_Appendage	0.972517
NEU	EPHB6	7	142854785	142854785	EPHB6	ENSG00000106123	Heart_Left_Ventricle	0.995681
NEU	EPHB6	7	142854785	142854785	EPHB6	ENSG00000106123	Lung	0.838744
NEU	EPHB6	7	142854785	142854785	EPHB6	ENSG00000106123	Muscle_Skeletal	0.994587
NEU	EPHB6	7	142854785	142854785	EPHB6	ENSG00000106123	Nerve_Tibial	0.99928
NEX	FCAR	19	54878455	54878455	FCAR	ENSG00000186431	Adipose_Subcutaneous	0.979388
NEX	FCAR	19	54878455	54878455	FCAR	ENSG00000186431	Adrenal_Gland	0.98003
NEX	FCAR	19	54878455	54878455	FCAR	ENSG00000186431	Artery_Aorta	0.977353
NEX	FCAR	19	54878455	54878455	FCAR	ENSG00000186431	Artery_Tibial	0.962904
NEX	FCAR	19	54878455	54878455	FCAR	ENSG00000186431	Brain_Nucleus_accumbens_basal_ganglia	0.645222
NEX	FCAR	19	54878455	54878455	FCAR	ENSG00000186431	Brain_Spinal_cord_cervical_c-1	0.928382
NEX	FCAR	19	54878455	54878455	FCAR	ENSG00000186431	Colon_Sigmoid	0.595357
NEX	FCAR	19	54878455	54878455	FCAR	ENSG00000186431	Esophagus_Muscularis	0.816682
NEX	FCAR	19	54878455	54878455	FCAR	ENSG00000186431	Nerve_Tibial	0.981075
NEX	FCAR	19	54878455	54884134	FCAR	ENSG00000186431	Whole_Blood	0.709948
NEU	FCRL2	1	157775058	157775058	FCRL2	ENSG00000132704	Minor_Salivary_Gland	0.972684
NEU	FLRT2	14	85636230	85324016	FLRT2	ENSG00000185070	Adipose_Subcutaneous	0.925558
NEU	FLRT2	14	85636230	85324016	FLRT2	ENSG00000185070	Artery_Coronary	0.913872
NEU	FLRT2	14	85636230	85324016	FLRT2	ENSG00000185070	Artery_Tibial	0.955654
NEU	FLRT2	14	85636230	85324016	FLRT2	ENSG00000185070	Breast_Mammary_Tissue	0.957129
NEU	FLRT2	14	85636230	85324016	FLRT2	ENSG00000185070	Colon_Sigmoid	0.915594
NEU	FLRT2	14	85636230	85324016	FLRT2	ENSG00000185070	Colon_Transverse	0.64248
NEU	FLRT2	14	85636230	85324016	FLRT2	ENSG00000185070	Esophagus_Muscularis	0.850832
NEU	FLRT2	14	85636230	85324016	FLRT2	ENSG00000185070	Heart_Atrial_Appendage	0.956107
NEU	FLRT2	14	85636230	85324016	FLRT2	ENSG00000185070	Nerve_Tibial	0.956712
NEU	FLRT2	14	85636230	85324016	FLRT2	ENSG00000185070	Skin_Not_Sun_Exposed_Suprapubic	0.596577
NEU	FLRT2	14	85636230	85324016	FLRT2	ENSG00000185070	Thyroid	0.94852
NEX	FUT8	14	65370785	65277722	FUT8	ENSG00000033170	Artery_Aorta	0.631686
NEX	FUT8	14	65370785	65277722	FUT8	ENSG00000033170	Lung	0.822605
NEX	FUT8	14	65370785	65277722	FUT8	ENSG00000033170	Pituitary	0.756836
NEX	FUT8	14	65370785	65277722	FUT8	ENSG00000033170	Skin_Not_Sun_Exposed_Suprapubic	0.689667
NEX	FUT8	14	65370785	65277722	FUT8	ENSG00000033170	Skin_Sun_Exposed_Lower_leg	0.886225
NEX	FUT8	14	65370785	65277722	FUT8	ENSG00000033170	Whole_Blood	0.567344
NEX	FUT8	14	65370785	65332630	FUT8	ENSG00000033170	Artery_Aorta	0.63168
NEX	FUT8	14	65370785	65332630	FUT8	ENSG00000033170	Lung	0.822605
NEX	FUT8	14	65370785	65332630	FUT8	ENSG00000033170	Pituitary	0.756835
NEX	FUT8	14	65370785	65332630	FUT8	ENSG00000033170	Skin_Not_Sun_Exposed_Suprapubic	0.689621
NEX	FUT8	14	65370785	65332630	FUT8	ENSG00000033170	Skin_Sun_Exposed_Lower_leg	0.886221
NEX	FUT8	14	65370785	65332630	FUT8	ENSG00000033170	Whole_Blood	0.567324
NEX	FUT8	14	65370785	65366821	FUT8	ENSG00000033170	Artery_Aorta	0.545407
NEX	FUT8	14	65370785	65679574	FUT8	ENSG00000033170	Artery_Aorta	0.631682
NEX	FUT8	14	65370785	65679574	FUT8	ENSG00000033170	Lung	0.822605
NEX	FUT8	14	65370785	65679574	FUT8	ENSG00000033170	Pituitary	0.756836
NEX	FUT8	14	65370785	65679574	FUT8	ENSG00000033170	Skin_Not_Sun_Exposed_Suprapubic	0.689663
NEX	FUT8	14	65370785	65679574	FUT8	ENSG00000033170	Skin_Sun_Exposed_Lower_leg	0.886222
NEX	FUT8	14	65370785	65679574	FUT8	ENSG00000033170	Whole_Blood	0.567341
NEU	GAL-8	1	23659576	23659576	LGALS8	ENSG00000116977	Brain_Nucleus_accumbens_basal_ganglia	0.682055
NEU	GAL-8	1	23659576	23659576	LGALS8	ENSG00000116977	Brain_Spinal_cord_cervical_c-1	0.64327
NEU	GCP5	13	91829882	91762461	GPC5	ENSG00000179399	Brain_Cortex	0.67759
NEU	GCP5	13	91829882	91762461	GPC5	ENSG00000179399	Pituitary	0.94189
NEU	GCP5	13	91829882	91762461	GPC5	ENSG00000179399	Testis	0.764623
NEU	GDNF	5	37833581	37833581	GDNF	ENSG00000168621	Muscle_Skeletal	0.67734
NEX	GGT5	22	24232046	24235780	GGT5	ENSG00000099998	Artery_Tibial	0.641527
NEX	GGT5	22	24232046	24235780	GGT5	ENSG00000099998	Breast_Mammary_Tissue	0.80116
NEX	GGT5	22	24232046	24235780	GGT5	ENSG00000099998	Esophagus_Muscularis	0.993011
NEX	GGT5	22	24232046	24235780	GGT5	ENSG00000099998	Thyroid	0.795145
NEX	GGT5	22	24232046	24247481	GGT5	ENSG00000099998	Adipose_Subcutaneous	0.991676
NEX	GGT5	22	24232046	24247481	GGT5	ENSG00000099998	Brain_Substantia_nigra	0.670332
NEX	GGT5	22	24232046	24247481	GGT5	ENSG00000099998	Breast_Mammary_Tissue	0.920251
NEX	GGT5	22	24232046	24247481	GGT5	ENSG00000099998	Cells_Transformed_fibroblasts	0.890338
NEX	GGT5	22	24232046	24247481	GGT5	ENSG00000099998	Esophagus_Mucosa	0.997123
NEX	GGT5	22	24232046	24247481	GGT5	ENSG00000099998	Esophagus_Muscularis	0.94763
NEX	GGT5	22	24232046	24247481	GGT5	ENSG00000099998	Heart_Atrial_Appendage	0.971327
NEX	GGT5	22	24232046	24247481	GGT5	ENSG00000099998	Heart_Left_Ventricle	0.99728
NEX	GGT5	22	24232046	24247481	GGT5	ENSG00000099998	Muscle_Skeletal	0.996577
NEX	GGT5	22	24232046	24247481	GGT5	ENSG00000099998	Nerve_Tibial	0.988128
NEX	GGT5	22	24232046	24247481	GGT5	ENSG00000099998	Skin_Not_Sun_Exposed_Suprapubic	0.994664
NEX	GGT5	22	24232046	24247481	GGT5	ENSG00000099998	Skin_Sun_Exposed_Lower_leg	0.985349
NEX	GGT5	22	24232046	24247481	GGT5	ENSG00000099998	Thyroid	0.991378
NEX	GGT5	22	24232046	24247481	GGT5	ENSG00000099998	Uterus	0.86177
NEX	GPNMB	7	23266522	23071112	GPNMB	ENSG00000136235	Adipose_Subcutaneous	0.69206
NEX	GPNMB	7	23266522	23071112	GPNMB	ENSG00000136235	Adrenal_Gland	0.529365
NEX	GPNMB	7	23266522	23071112	GPNMB	ENSG00000136235	Artery_Aorta	0.613975
NEX	GPNMB	7	23266522	23071112	GPNMB	ENSG00000136235	Artery_Tibial	0.737807
NEX	GPNMB	7	23266522	23071112	GPNMB	ENSG00000136235	Brain_Amygdala	0.566425
NEX	GPNMB	7	23266522	23071112	GPNMB	ENSG00000136235	Brain_Anterior_cingulate_cortex_BA24	0.836805
NEX	GPNMB	7	23266522	23071112	GPNMB	ENSG00000136235	Brain_Caudate_basal_ganglia	0.700825
NEX	GPNMB	7	23266522	23071112	GPNMB	ENSG00000136235	Brain_Cerebellar_Hemisphere	0.680726
NEX	GPNMB	7	23266522	23071112	GPNMB	ENSG00000136235	Brain_Cerebellum	0.642361
NEX	GPNMB	7	23266522	23071112	GPNMB	ENSG00000136235	Brain_Cortex	0.743957
NEX	GPNMB	7	23266522	23071112	GPNMB	ENSG00000136235	Brain_Frontal_Cortex_BA9	0.695379
NEX	GPNMB	7	23266522	23071112	GPNMB	ENSG00000136235	Brain_Hippocampus	0.681023
NEX	GPNMB	7	23266522	23071112	GPNMB	ENSG00000136235	Brain_Hypothalamus	0.60937
NEX	GPNMB	7	23266522	23071112	GPNMB	ENSG00000136235	Brain_Nucleus_accumbens_basal_ganglia	0.724041
NEX	GPNMB	7	23266522	23071112	GPNMB	ENSG00000136235	Brain_Putamen_basal_ganglia	0.706896
NEX	GPNMB	7	23266522	23071112	GPNMB	ENSG00000136235	Colon_Sigmoid	0.691138
NEX	GPNMB	7	23266522	23071112	GPNMB	ENSG00000136235	Colon_Transverse	0.729359
NEX	GPNMB	7	23266522	23071112	GPNMB	ENSG00000136235	Esophagus_Gastroesophageal_Junction	0.730452
NEX	GPNMB	7	23266522	23071112	GPNMB	ENSG00000136235	Esophagus_Mucosa	0.636963
NEX	GPNMB	7	23266522	23071112	GPNMB	ENSG00000136235	Esophagus_Muscularis	0.663674
NEX	GPNMB	7	23266522	23071112	GPNMB	ENSG00000136235	Heart_Atrial_Appendage	0.721997
NEX	GPNMB	7	23266522	23071112	GPNMB	ENSG00000136235	Nerve_Tibial	0.656889
NEX	GPNMB	7	23266522	23071112	GPNMB	ENSG00000136235	Prostate	0.723447
NEX	GPNMB	7	23266522	23071112	GPNMB	ENSG00000136235	Skin_Not_Sun_Exposed_Suprapubic	0.707872
NEX	GPNMB	7	23266522	23071112	GPNMB	ENSG00000136235	Skin_Sun_Exposed_Lower_leg	0.687911
NEX	GPNMB	7	23266522	23071112	GPNMB	ENSG00000136235	Spleen	0.555567
NEX	GPNMB	7	23266522	23071112	GPNMB	ENSG00000136235	Stomach	0.824268
NEX	GPNMB	7	23266522	23071112	GPNMB	ENSG00000136235	Whole_Blood	0.791348
NEX	GSTP1	11	67585662	67585662	GSTP1	ENSG00000084207	Adrenal_Gland	0.955419
NEX	GSTP1	11	67585662	67585662	GSTP1	ENSG00000084207	Brain_Substantia_nigra	0.987301
NEU	GZMA	5	54330859	55161330	GZMA	ENSG00000145649	Artery_Aorta	0.746081
NEU	GZMA	5	54330859	55161330	GZMA	ENSG00000145649	Uterus	0.863291
NEU	GZMA	5	54330859	55302449	GZMA	ENSG00000145649	Nerve_Tibial	0.754232
NEX	IFI30	19	18172691	18172691	IFI30	ENSG00000216490	Whole_Blood	0.875299
NEU	IL12	5	159347171	159347171	IL12B	ENSG00000113302	Brain_Cerebellum	0.581987
NEX	IL32	16	3068238	3065271	IL32	ENSG00000008517	Adipose_Subcutaneous	0.999964
NEX	IL32	16	3068238	3065271	IL32	ENSG00000008517	Adipose_Visceral_Omentum	0.999964
NEX	IL32	16	3068238	3065271	IL32	ENSG00000008517	Adrenal_Gland	0.998352
NEX	IL32	16	3068238	3065271	IL32	ENSG00000008517	Artery_Aorta	0.999963
NEX	IL32	16	3068238	3065271	IL32	ENSG00000008517	Artery_Coronary	0.994578
NEX	IL32	16	3068238	3065271	IL32	ENSG00000008517	Artery_Tibial	0.999962
NEX	IL32	16	3068238	3065271	IL32	ENSG00000008517	Brain_Amygdala	0.999916
NEX	IL32	16	3068238	3065271	IL32	ENSG00000008517	Brain_Anterior_cingulate_cortex_BA24	0.999608
NEX	IL32	16	3068238	3065271	IL32	ENSG00000008517	Brain_Caudate_basal_ganglia	0.999858
NEX	IL32	16	3068238	3065271	IL32	ENSG00000008517	Brain_Cerebellar_Hemisphere	0.968642
NEX	IL32	16	3068238	3065271	IL32	ENSG00000008517	Brain_Cerebellum	0.99912
NEX	IL32	16	3068238	3065271	IL32	ENSG00000008517	Brain_Cortex	0.999961
NEX	IL32	16	3068238	3065271	IL32	ENSG00000008517	Brain_Frontal_Cortex_BA9	0.887232
NEX	IL32	16	3068238	3065271	IL32	ENSG00000008517	Brain_Hippocampus	0.984491
NEX	IL32	16	3068238	3065271	IL32	ENSG00000008517	Brain_Nucleus_accumbens_basal_ganglia	0.796708
NEX	IL32	16	3068238	3065271	IL32	ENSG00000008517	Brain_Putamen_basal_ganglia	0.998356
NEX	IL32	16	3068238	3065271	IL32	ENSG00000008517	Brain_Spinal_cord_cervical_c-1	0.873286
NEX	IL32	16	3068238	3065271	IL32	ENSG00000008517	Brain_Substantia_nigra	0.994279
NEX	IL32	16	3068238	3065271	IL32	ENSG00000008517	Breast_Mammary_Tissue	0.999964
NEX	IL32	16	3068238	3065271	IL32	ENSG00000008517	Cells_Transformed_fibroblasts	0.999964
NEX	IL32	16	3068238	3065271	IL32	ENSG00000008517	Colon_Sigmoid	0.99995
NEX	IL32	16	3068238	3065271	IL32	ENSG00000008517	Esophagus_Gastroesophageal_Junction	0.999897
NEX	IL32	16	3068238	3065271	IL32	ENSG00000008517	Esophagus_Mucosa	0.901015
NEX	IL32	16	3068238	3065271	IL32	ENSG00000008517	Esophagus_Muscularis	0.999964
NEX	IL32	16	3068238	3065271	IL32	ENSG00000008517	Heart_Atrial_Appendage	0.996384
NEX	IL32	16	3068238	3065271	IL32	ENSG00000008517	Heart_Left_Ventricle	0.999964
NEX	IL32	16	3068238	3065271	IL32	ENSG00000008517	Liver	0.572472
NEX	IL32	16	3068238	3065271	IL32	ENSG00000008517	Lung	0.979889
NEX	IL32	16	3068238	3065271	IL32	ENSG00000008517	Minor_Salivary_Gland	0.981587
NEX	IL32	16	3068238	3065271	IL32	ENSG00000008517	Muscle_Skeletal	0.999964
NEX	IL32	16	3068238	3065271	IL32	ENSG00000008517	Nerve_Tibial	0.997379
NEX	IL32	16	3068238	3065271	IL32	ENSG00000008517	Ovary	0.999964
NEX	IL32	16	3068238	3065271	IL32	ENSG00000008517	Pancreas	0.999964
NEX	IL32	16	3068238	3065271	IL32	ENSG00000008517	Pituitary	0.833954
NEX	IL32	16	3068238	3065271	IL32	ENSG00000008517	Prostate	0.994033
NEX	IL32	16	3068238	3065271	IL32	ENSG00000008517	Skin_Not_Sun_Exposed_Suprapubic	0.997047
NEX	IL32	16	3068238	3065271	IL32	ENSG00000008517	Skin_Sun_Exposed_Lower_leg	0.998162
NEX	IL32	16	3068238	3065271	IL32	ENSG00000008517	Stomach	0.999486
NEX	IL32	16	3068238	3065271	IL32	ENSG00000008517	Testis	0.999605
NEX	IL32	16	3068238	3065271	IL32	ENSG00000008517	Thyroid	0.999844
NEX	IL32	16	3068238	3065271	IL32	ENSG00000008517	Uterus	0.999955
NEX	IL32	16	3068238	3065271	IL32	ENSG00000008517	Vagina	0.638543
NEU	IL-5R-ALPHA	3	3103081	3066558	IL5RA	ENSG00000091181	Colon_Sigmoid	0.523408
NEX	IMPA1	8	81652967	81652967	IMPA1	ENSG00000133731	Adipose_Subcutaneous	0.995689
NEX	IMPA1	8	81652967	81652967	IMPA1	ENSG00000133731	Adipose_Visceral_Omentum	0.996422
NEX	IMPA1	8	81652967	81652967	IMPA1	ENSG00000133731	Adrenal_Gland	0.996375
NEX	IMPA1	8	81652967	81652967	IMPA1	ENSG00000133731	Artery_Aorta	0.995568
NEX	IMPA1	8	81652967	81652967	IMPA1	ENSG00000133731	Brain_Anterior_cingulate_cortex_BA24	0.872866
NEX	IMPA1	8	81652967	81652967	IMPA1	ENSG00000133731	Brain_Caudate_basal_ganglia	0.991043
NEX	IMPA1	8	81652967	81652967	IMPA1	ENSG00000133731	Brain_Cortex	0.963932
NEX	IMPA1	8	81652967	81652967	IMPA1	ENSG00000133731	Brain_Frontal_Cortex_BA9	0.994662
NEX	IMPA1	8	81652967	81652967	IMPA1	ENSG00000133731	Brain_Hippocampus	0.938987
NEX	IMPA1	8	81652967	81652967	IMPA1	ENSG00000133731	Breast_Mammary_Tissue	0.99605
NEX	IMPA1	8	81652967	81652967	IMPA1	ENSG00000133731	Cells_EBV-transformed_lymphocytes	0.996356
NEX	IMPA1	8	81652967	81652967	IMPA1	ENSG00000133731	Cells_Transformed_fibroblasts	0.996338
NEX	IMPA1	8	81652967	81652967	IMPA1	ENSG00000133731	Colon_Sigmoid	0.995896
NEX	IMPA1	8	81652967	81652967	IMPA1	ENSG00000133731	Colon_Transverse	0.996227
NEX	IMPA1	8	81652967	81652967	IMPA1	ENSG00000133731	Esophagus_Gastroesophageal_Junction	0.9428
NEX	IMPA1	8	81652967	81652967	IMPA1	ENSG00000133731	Esophagus_Mucosa	0.995649
NEX	IMPA1	8	81652967	81652967	IMPA1	ENSG00000133731	Esophagus_Muscularis	0.996362
NEX	IMPA1	8	81652967	81652967	IMPA1	ENSG00000133731	Heart_Atrial_Appendage	0.97335
NEX	IMPA1	8	81652967	81652967	IMPA1	ENSG00000133731	Heart_Left_Ventricle	0.878716
NEX	IMPA1	8	81652967	81652967	IMPA1	ENSG00000133731	Liver	0.589708
NEX	IMPA1	8	81652967	81652967	IMPA1	ENSG00000133731	Lung	0.995566
NEX	IMPA1	8	81652967	81652967	IMPA1	ENSG00000133731	Minor_Salivary_Gland	0.996279
NEX	IMPA1	8	81652967	81652967	IMPA1	ENSG00000133731	Muscle_Skeletal	0.969974
NEX	IMPA1	8	81652967	81652967	IMPA1	ENSG00000133731	Nerve_Tibial	0.995931
NEX	IMPA1	8	81652967	81652967	IMPA1	ENSG00000133731	Ovary	0.820843
NEX	IMPA1	8	81652967	81652967	IMPA1	ENSG00000133731	Pituitary	0.984816
NEX	IMPA1	8	81652967	81652967	IMPA1	ENSG00000133731	Skin_Not_Sun_Exposed_Suprapubic	0.996131
NEX	IMPA1	8	81652967	81652967	IMPA1	ENSG00000133731	Spleen	0.996305
NEX	IMPA1	8	81652967	81652967	IMPA1	ENSG00000133731	Stomach	0.996038
NEX	IMPA1	8	81652967	81652967	IMPA1	ENSG00000133731	Testis	0.996202
NEX	IMPA1	8	81652967	81652967	IMPA1	ENSG00000133731	Thyroid	0.996184
NEX	IMPA1	8	81652967	81652967	IMPA1	ENSG00000133731	Uterus	0.954377
NEX	IMPA1	8	81652967	81652967	IMPA1	ENSG00000133731	Whole_Blood	0.995439
NEX	ISLR2	15	74327322	74180375	ISLR2	ENSG00000167178	Adipose_Subcutaneous	0.55838
NEX	ISLR2	15	74327322	74180375	ISLR2	ENSG00000167178	Adipose_Visceral_Omentum	0.560618
NEX	ISLR2	15	74327322	74180375	ISLR2	ENSG00000167178	Artery_Tibial	0.912811
NEX	ISLR2	15	74327322	74180375	ISLR2	ENSG00000167178	Breast_Mammary_Tissue	0.622831
NEX	ISLR2	15	74327322	74180375	ISLR2	ENSG00000167178	Esophagus_Mucosa	0.604777
NEX	ISLR2	15	74327322	74180375	ISLR2	ENSG00000167178	Heart_Left_Ventricle	0.941002
NEX	ISLR2	15	74327322	74180375	ISLR2	ENSG00000167178	Lung	0.862118
NEX	ISLR2	15	74327322	74180375	ISLR2	ENSG00000167178	Pancreas	0.565186
NEX	ISLR2	15	74327322	74180375	ISLR2	ENSG00000167178	Prostate	0.596416
NEX	ISLR2	15	74327322	74180375	ISLR2	ENSG00000167178	Skin_Sun_Exposed_Lower_leg	0.889737
NEX	ISLR2	15	74327322	74180375	ISLR2	ENSG00000167178	Stomach	0.730413
NEX	ISLR2	15	74327322	74180375	ISLR2	ENSG00000167178	Thyroid	0.553912
NEX	ISLR2	15	74327322	74327322	ISLR2	ENSG00000167178	Heart_Left_Ventricle	0.54424
NEX	ISLR2	15	74327322	74327322	ISLR2	ENSG00000167178	Muscle_Skeletal	0.855872
NEX	KLB	4	39447786	39447786	KLB	ENSG00000134962	Liver	0.899549
NEU	LAIR-2	19	54502956	54502956	LAIR2	ENSG00000167618	Brain_Anterior_cingulate_cortex_BA24	0.998905
NEU	LAIR-2	19	54502956	54502956	LAIR2	ENSG00000167618	Brain_Cortex	0.583542
NEU	LAIR-2	19	54502956	54502956	LAIR2	ENSG00000167618	Brain_Hippocampus	0.96928
NEU	LAIR-2	19	54502956	54502956	LAIR2	ENSG00000167618	Brain_Hypothalamus	0.972512
NEU	LAIR-2	19	54502956	54502956	LAIR2	ENSG00000167618	Colon_Transverse	0.69836
NEU	LAIR-2	19	54502956	54502956	LAIR2	ENSG00000167618	Lung	0.99979
NEU	LAIR-2	19	54502956	54502956	LAIR2	ENSG00000167618	Pituitary	0.998413
NEU	LAIR-2	19	54502956	54502956	LAIR2	ENSG00000167618	Spleen	0.999853
NEU	LAIR-2	19	54502956	54502956	LAIR2	ENSG00000167618	Whole_Blood	1
NEU	LAYN	11	111553991	111553991	LAYN	ENSG00000204381	Adrenal_Gland	0.843709
NEU	LAYN	11	111553991	111553991	LAYN	ENSG00000204381	Brain_Amygdala	0.905412
NEU	LAYN	11	111553991	111553991	LAYN	ENSG00000204381	Brain_Anterior_cingulate_cortex_BA24	0.581816
NEU	LAYN	11	111553991	111553991	LAYN	ENSG00000204381	Brain_Caudate_basal_ganglia	0.991923
NEU	LAYN	11	111553991	111553991	LAYN	ENSG00000204381	Brain_Cerebellar_Hemisphere	0.533958
NEU	LAYN	11	111553991	111553991	LAYN	ENSG00000204381	Brain_Cerebellum	0.994202
NEU	LAYN	11	111553991	111553991	LAYN	ENSG00000204381	Brain_Frontal_Cortex_BA9	0.959299
NEU	LAYN	11	111553991	111553991	LAYN	ENSG00000204381	Brain_Hippocampus	0.994004
NEU	LAYN	11	111553991	111553991	LAYN	ENSG00000204381	Brain_Putamen_basal_ganglia	0.98035
NEU	LAYN	11	111553991	111553991	LAYN	ENSG00000204381	Brain_Spinal_cord_cervical_c-1	0.677178
NEU	LAYN	11	111553991	111553991	LAYN	ENSG00000204381	Brain_Substantia_nigra	0.994534
NEU	LAYN	11	111553991	111553991	LAYN	ENSG00000204381	Esophagus_Muscularis	0.99197
NEU	LAYN	11	111553991	111553991	LAYN	ENSG00000204381	Muscle_Skeletal	0.993757
NEU	LAYN	11	111553991	111553991	LAYN	ENSG00000204381	Pancreas	0.779101
NEX	LEPR	1	65667900	65667900	LEPR	ENSG00000116678	Brain_Cortex	0.856511
NEX	LTBP3	11	65572664	65572664	LTBP3	ENSG00000168056	Adipose_Visceral_Omentum	0.582779
NEX	LTBP3	11	65572664	65572664	LTBP3	ENSG00000168056	Brain_Spinal_cord_cervical_c-1	0.770678
NEX	LTBP3	11	65572664	65572664	LTBP3	ENSG00000168056	Liver	0.989948
NEX	LTBP3	11	65572664	65572664	LTBP3	ENSG00000168056	Pancreas	0.991968
NEX	LTBP3	11	65572664	65572664	LTBP3	ENSG00000168056	Thyroid	0.963767
NEX	LTBP3	11	65572664	65575510	LTBP3	ENSG00000168056	Adipose_Subcutaneous	0.547068
NEX	LTBP3	11	65572664	65575510	LTBP3	ENSG00000168056	Nerve_Tibial	0.989991
NEX	LTBP3	11	65572664	65575510	LTBP3	ENSG00000168056	Pituitary	0.860142
NEX	LTBP3	11	65572664	65575510	LTBP3	ENSG00000168056	Skin_Sun_Exposed_Lower_leg	0.893025
NEX	LTBP3	11	65572664	65575510	LTBP3	ENSG00000168056	Vagina	0.517853
NEX	MAD1L1	7	2237573	2237573	MAD1L1	ENSG00000002822	Minor_Salivary_Gland	0.601
NEU	MATN3	2	20007858	20007858	MATN3	ENSG00000132031	Adipose_Subcutaneous	0.997064
NEU	MATN3	2	20007858	20007858	MATN3	ENSG00000132031	Adipose_Visceral_Omentum	0.995531
NEU	MATN3	2	20007858	20007858	MATN3	ENSG00000132031	Adrenal_Gland	0.998651
NEU	MATN3	2	20007858	20007858	MATN3	ENSG00000132031	Artery_Aorta	1
NEU	MATN3	2	20007858	20007858	MATN3	ENSG00000132031	Artery_Coronary	0.999999
NEU	MATN3	2	20007858	20007858	MATN3	ENSG00000132031	Artery_Tibial	0.999982
NEU	MATN3	2	20007858	20007858	MATN3	ENSG00000132031	Breast_Mammary_Tissue	0.99961
NEU	MATN3	2	20007858	20007858	MATN3	ENSG00000132031	Colon_Sigmoid	0.999992
NEU	MATN3	2	20007858	20007858	MATN3	ENSG00000132031	Colon_Transverse	0.99897
NEU	MATN3	2	20007858	20007858	MATN3	ENSG00000132031	Esophagus_Gastroesophageal_Junction	1
NEU	MATN3	2	20007858	20007858	MATN3	ENSG00000132031	Esophagus_Muscularis	1
NEU	MATN3	2	20007858	20007858	MATN3	ENSG00000132031	Heart_Atrial_Appendage	0.999999
NEU	MATN3	2	20007858	20007858	MATN3	ENSG00000132031	Heart_Left_Ventricle	0.984122
NEU	MATN3	2	20007858	20007858	MATN3	ENSG00000132031	Minor_Salivary_Gland	0.900468
NEU	MATN3	2	20007858	20007858	MATN3	ENSG00000132031	Muscle_Skeletal	0.997988
NEU	MATN3	2	20007858	20007858	MATN3	ENSG00000132031	Ovary	0.985631
NEU	MATN3	2	20007858	20007858	MATN3	ENSG00000132031	Prostate	0.969498
NEU	MATN3	2	20007858	20007858	MATN3	ENSG00000132031	Skin_Sun_Exposed_Lower_leg	0.92633
NEU	MATN3	2	20007858	20007858	MATN3	ENSG00000132031	Spleen	0.996348
NEU	MATN3	2	20007858	20007858	MATN3	ENSG00000132031	Testis	0.731889
NEU	MATN3	2	20007858	20007858	MATN3	ENSG00000132031	Vagina	0.89904
NEU	MATN3	2	20007858	20009334	MATN3	ENSG00000132031	Adipose_Subcutaneous	0.993545
NEU	MATN3	2	20007858	20009334	MATN3	ENSG00000132031	Breast_Mammary_Tissue	0.847843
NEU	MATN3	2	20007858	20009334	MATN3	ENSG00000132031	Cells_Transformed_fibroblasts	0.664768
NEU	MATN3	2	20007858	20009334	MATN3	ENSG00000132031	Esophagus_Mucosa	0.970802
NEU	MATN3	2	20007858	20009334	MATN3	ENSG00000132031	Heart_Left_Ventricle	0.644948
NEU	MATN3	2	20007858	20009334	MATN3	ENSG00000132031	Lung	0.834741
NEU	MATN3	2	20007858	20009334	MATN3	ENSG00000132031	Minor_Salivary_Gland	0.60088
NEU	MATN3	2	20007858	20009334	MATN3	ENSG00000132031	Nerve_Tibial	0.828803
NEU	MATN3	2	20007858	20009334	MATN3	ENSG00000132031	Prostate	0.749293
NEU	MATN3	2	20007858	20009334	MATN3	ENSG00000132031	Skin_Not_Sun_Exposed_Suprapubic	0.575559
NEU	MATN3	2	20007858	20009334	MATN3	ENSG00000132031	Skin_Sun_Exposed_Lower_leg	0.925828
NEU	MATN3	2	20007858	20009334	MATN3	ENSG00000132031	Spleen	0.860491
NEU	MATN3	2	20007858	20009334	MATN3	ENSG00000132031	Thyroid	0.778866
NEU	MDGA1	6	37703439	37694665	MDGA1	ENSG00000112139	Adipose_Subcutaneous	1
NEU	MDGA1	6	37703439	37694665	MDGA1	ENSG00000112139	Adipose_Visceral_Omentum	0.999992
NEU	MDGA1	6	37703439	37694665	MDGA1	ENSG00000112139	Adrenal_Gland	0.998361
NEU	MDGA1	6	37703439	37694665	MDGA1	ENSG00000112139	Artery_Aorta	0.999999
NEU	MDGA1	6	37703439	37694665	MDGA1	ENSG00000112139	Artery_Coronary	0.984939
NEU	MDGA1	6	37703439	37694665	MDGA1	ENSG00000112139	Artery_Tibial	0.996276
NEU	MDGA1	6	37703439	37694665	MDGA1	ENSG00000112139	Brain_Cortex	0.993024
NEU	MDGA1	6	37703439	37694665	MDGA1	ENSG00000112139	Brain_Substantia_nigra	0.619599
NEU	MDGA1	6	37703439	37694665	MDGA1	ENSG00000112139	Breast_Mammary_Tissue	1
NEU	MDGA1	6	37703439	37694665	MDGA1	ENSG00000112139	Cells_EBV-transformed_lymphocytes	0.999996
NEU	MDGA1	6	37703439	37694665	MDGA1	ENSG00000112139	Cells_Transformed_fibroblasts	0.987213
NEU	MDGA1	6	37703439	37694665	MDGA1	ENSG00000112139	Colon_Sigmoid	1
NEU	MDGA1	6	37703439	37694665	MDGA1	ENSG00000112139	Colon_Transverse	1
NEU	MDGA1	6	37703439	37694665	MDGA1	ENSG00000112139	Esophagus_Gastroesophageal_Junction	0.999995
NEU	MDGA1	6	37703439	37694665	MDGA1	ENSG00000112139	Esophagus_Muscularis	1
NEU	MDGA1	6	37703439	37694665	MDGA1	ENSG00000112139	Heart_Atrial_Appendage	0.996194
NEU	MDGA1	6	37703439	37694665	MDGA1	ENSG00000112139	Heart_Left_Ventricle	0.981808
NEU	MDGA1	6	37703439	37694665	MDGA1	ENSG00000112139	Liver	0.931303
NEU	MDGA1	6	37703439	37694665	MDGA1	ENSG00000112139	Lung	0.999875
NEU	MDGA1	6	37703439	37694665	MDGA1	ENSG00000112139	Minor_Salivary_Gland	0.99649
NEU	MDGA1	6	37703439	37694665	MDGA1	ENSG00000112139	Muscle_Skeletal	0.999049
NEU	MDGA1	6	37703439	37694665	MDGA1	ENSG00000112139	Nerve_Tibial	0.999909
NEU	MDGA1	6	37703439	37694665	MDGA1	ENSG00000112139	Ovary	0.99934
NEU	MDGA1	6	37703439	37694665	MDGA1	ENSG00000112139	Pancreas	0.997646
NEU	MDGA1	6	37703439	37694665	MDGA1	ENSG00000112139	Pituitary	0.965425
NEU	MDGA1	6	37703439	37694665	MDGA1	ENSG00000112139	Prostate	1
NEU	MDGA1	6	37703439	37694665	MDGA1	ENSG00000112139	Small_Intestine_Terminal_Ileum	1
NEU	MDGA1	6	37703439	37694665	MDGA1	ENSG00000112139	Spleen	1
NEU	MDGA1	6	37703439	37694665	MDGA1	ENSG00000112139	Stomach	0.999982
NEU	MDGA1	6	37703439	37694665	MDGA1	ENSG00000112139	Testis	0.997478
NEU	MDGA1	6	37703439	37694665	MDGA1	ENSG00000112139	Thyroid	1
NEU	MDGA1	6	37703439	37694665	MDGA1	ENSG00000112139	Uterus	0.998015
NEU	MDGA1	6	37703439	37694665	MDGA1	ENSG00000112139	Whole_Blood	1
NEU	MSR1	8	16155085	16155085	MSR1	ENSG00000038945	Adipose_Visceral_Omentum	0.99085
NEU	MSR1	8	16155085	16155085	MSR1	ENSG00000038945	Artery_Aorta	0.511211
NEU	MSR1	8	16155085	16155085	MSR1	ENSG00000038945	Artery_Coronary	0.855373
NEU	MSR1	8	16155085	16155085	MSR1	ENSG00000038945	Artery_Tibial	0.999709
NEU	MSR1	8	16155085	16155085	MSR1	ENSG00000038945	Esophagus_Mucosa	0.688202
NEU	MSR1	8	16155085	16155085	MSR1	ENSG00000038945	Esophagus_Muscularis	0.886784
NEU	MSR1	8	16155085	16155085	MSR1	ENSG00000038945	Liver	0.628309
NEU	MSR1	8	16155085	16155085	MSR1	ENSG00000038945	Thyroid	0.998233
NEU	MSR1	8	16155085	16187426	MSR1	ENSG00000038945	Whole_Blood	0.980574
NEU	MSR1	8	16155085	16204809	MSR1	ENSG00000038945	Adipose_Subcutaneous	0.618541
NEU	MSR1	8	16155085	16204809	MSR1	ENSG00000038945	Adrenal_Gland	0.897978
NEU	MSR1	8	16155085	16204809	MSR1	ENSG00000038945	Artery_Aorta	0.948684
NEU	MSR1	8	16155085	16204809	MSR1	ENSG00000038945	Artery_Tibial	0.900228
NEU	MSR1	8	16155085	16204809	MSR1	ENSG00000038945	Brain_Nucleus_accumbens_basal_ganglia	0.904978
NEU	MSR1	8	16155085	16204809	MSR1	ENSG00000038945	Esophagus_Muscularis	0.919026
NEU	MSR1	8	16155085	16204809	MSR1	ENSG00000038945	Muscle_Skeletal	0.859891
NEU	MSR1	8	16155085	16204809	MSR1	ENSG00000038945	Spleen	0.659707
NEU	MSR1	8	16155085	16204809	MSR1	ENSG00000038945	Stomach	0.816007
NEU	MSR1	8	16155085	16711739	MSR1	ENSG00000038945	Whole_Blood	0.925701
NEU	N2DL-2	6	149981271	149981271	ULBP2	ENSG00000131015	Adipose_Subcutaneous	0.971904
NEU	N2DL-2	6	149981271	149981271	ULBP2	ENSG00000131015	Adrenal_Gland	0.963429
NEU	N2DL-2	6	149981271	149981271	ULBP2	ENSG00000131015	Brain_Cerebellar_Hemisphere	0.979888
NEU	N2DL-2	6	149981271	149981271	ULBP2	ENSG00000131015	Brain_Cerebellum	0.969429
NEU	N2DL-2	6	149981271	149981271	ULBP2	ENSG00000131015	Esophagus_Muscularis	0.698971
NEU	N2DL-2	6	149981271	149981271	ULBP2	ENSG00000131015	Heart_Atrial_Appendage	0.59501
NEU	N2DL-2	6	149981271	149981271	ULBP2	ENSG00000131015	Nerve_Tibial	0.664069
NEU	N2DL-2	6	149981271	149981271	ULBP2	ENSG00000131015	Spleen	0.571539
NEU	N2DL-2	6	149981271	149981271	ULBP2	ENSG00000131015	Thyroid	0.96794
NEU	N2DL-2	6	149981271	149990562	ULBP2	ENSG00000131015	Esophagus_Muscularis	0.520895
NEU	NAAA	4	75932965	75932965	NAAA	ENSG00000138744	Stomach	0.995252
NEU	NAAA	4	75932965	75932965	NAAA	ENSG00000138744	Thyroid	0.995073
NEU	NR-CAM	7	108358462	108358462	NRCAM	ENSG00000091129	Colon_Transverse	0.965551
NEU	NR-CAM	7	108358462	108358462	NRCAM	ENSG00000091129	Spleen	0.832487
NEX	PAEP	9	135580082	135580082	PAEP	ENSG00000122133	Breast_Mammary_Tissue	0.621278
NEX	PAEP	9	135580082	135580082	PAEP	ENSG00000122133	Lung	0.985458
NEU	PRTG	15	55714806	56079557	PRTG	ENSG00000166450	Artery_Aorta	0.767091
NEU	PRTG	15	55714806	56079557	PRTG	ENSG00000166450	Artery_Tibial	0.767389
NEX	PSG1	19	42881078	42872373	PSG1	ENSG00000231924	Cells_Transformed_fibroblasts	0.999555
NEX	PSG1	19	42881078	42881078	PSG1	ENSG00000231924	Cells_Transformed_fibroblasts	0.999895
NEX	PTS	11	112186583	112186583	PTS	ENSG00000150787	Adrenal_Gland	0.985157
NEX	PTS	11	112186583	112186583	PTS	ENSG00000150787	Heart_Left_Ventricle	0.665064
NEX	PTS	11	112186583	112186583	PTS	ENSG00000150787	Liver	0.985588
NEX	PTS	11	112186583	112186583	PTS	ENSG00000150787	Thyroid	0.726167
NEU	PVR	19	44645964	44614267	PVR	ENSG00000073008	Liver	0.899359
NEU	PVR	19	44645964	44614267	PVR	ENSG00000073008	Stomach	0.959923
NEU	PVR	19	44645964	44614267	PVR	ENSG00000073008	Whole_Blood	0.991578
NEU	PVR	19	44645964	44645964	PVR	ENSG00000073008	Adipose_Visceral_Omentum	0.909398
NEU	PVR	19	44645964	44645964	PVR	ENSG00000073008	Adrenal_Gland	0.763861
NEU	PVR	19	44645964	44645964	PVR	ENSG00000073008	Brain_Cerebellar_Hemisphere	0.937967
NEU	PVR	19	44645964	44645964	PVR	ENSG00000073008	Brain_Cerebellum	0.942437
NEU	PVR	19	44645964	44645964	PVR	ENSG00000073008	Brain_Cortex	0.993255
NEU	PVR	19	44645964	44645964	PVR	ENSG00000073008	Brain_Frontal_Cortex_BA9	0.816103
NEU	PVR	19	44645964	44645964	PVR	ENSG00000073008	Brain_Nucleus_accumbens_basal_ganglia	0.504375
NEU	PVR	19	44645964	44645964	PVR	ENSG00000073008	Breast_Mammary_Tissue	0.666677
NEU	PVR	19	44645964	44645964	PVR	ENSG00000073008	Cells_Transformed_fibroblasts	0.996351
NEU	PVR	19	44645964	44645964	PVR	ENSG00000073008	Colon_Sigmoid	0.996068
NEU	PVR	19	44645964	44645964	PVR	ENSG00000073008	Colon_Transverse	0.848358
NEU	PVR	19	44645964	44645964	PVR	ENSG00000073008	Lung	0.734269
NEU	PVR	19	44645964	44645964	PVR	ENSG00000073008	Muscle_Skeletal	0.838927
NEU	PVR	19	44645964	44645964	PVR	ENSG00000073008	Pituitary	0.947026
NEU	PVR	19	44645964	44645964	PVR	ENSG00000073008	Spleen	0.895567
NEU	PVR	19	44645964	44645964	PVR	ENSG00000073008	Whole_Blood	0.945247
NEU	RGMA	15	93044813	93066958	RGMA	ENSG00000182175	Adipose_Subcutaneous	0.62751
NEU	RGMA	15	93044813	93066958	RGMA	ENSG00000182175	Artery_Tibial	0.998648
NEU	SCARA5	8	27953060	27953060	SCARA5	ENSG00000168079	Adipose_Subcutaneous	0.952546
NEU	SCARA5	8	27953060	27953060	SCARA5	ENSG00000168079	Muscle_Skeletal	0.984793
NEU	SCARA5	8	27953060	27953060	SCARA5	ENSG00000168079	Ovary	0.932256
NEU	SCARA5	8	27953060	27953060	SCARA5	ENSG00000168079	Pancreas	0.594825
NEU	SCARA5	8	27953060	27953060	SCARA5	ENSG00000168079	Spleen	0.988812
NEU	SCARA5	8	27953060	28561862	SCARA5	ENSG00000168079	Testis	0.624366
NEU	SCARB2	4	76164576	76164576	SCARB2	ENSG00000138760	Adipose_Subcutaneous	0.965343
NEU	SCARB2	4	76164576	76164576	SCARB2	ENSG00000138760	Adipose_Visceral_Omentum	0.92989
NEU	SCARB2	4	76164576	76164576	SCARB2	ENSG00000138760	Cells_Transformed_fibroblasts	0.984114
NEU	SCARB2	4	76164576	76164576	SCARB2	ENSG00000138760	Colon_Transverse	0.873504
NEU	SCARB2	4	76164576	76164576	SCARB2	ENSG00000138760	Muscle_Skeletal	0.845351
NEU	SCARF2	22	20422116	20422116	SCARF2	ENSG00000244486	Brain_Hippocampus	0.541459
NEU	SFRP-3	2	182838608	183059130	FRZB	ENSG00000162998	Muscle_Skeletal	0.919198
NEU	SIGLEC1	20	3706494	3706494	SIGLEC1	ENSG00000088827	Artery_Coronary	0.508929
NEU	SIGLEC1	20	3706494	3706494	SIGLEC1	ENSG00000088827	Esophagus_Muscularis	0.524527
NEU	SIGLEC-9	19	51125272	51294884	SIGLEC9	ENSG00000129450	Brain_Amygdala	0.990053
NEU	SIGLEC-9	19	51125272	51294884	SIGLEC9	ENSG00000129450	Brain_Anterior_cingulate_cortex_BA24	0.977397
NEU	SKR3	12	51914237	51914237	ACVRL1	ENSG00000139567	Heart_Left_Ventricle	0.514422
NEX	SMOC1	14	69888141	69888141	SMOC1	ENSG00000198732	Cells_Transformed_fibroblasts	0.997179
NEX	SMOC1	14	69888141	69888141	SMOC1	ENSG00000198732	Liver	0.968336
NEX	SMOC1	14	69888141	69985063	SMOC1	ENSG00000198732	Artery_Aorta	0.515017
NEX	SMOC1	14	69888141	69985063	SMOC1	ENSG00000198732	Artery_Coronary	0.995424
NEX	SMOC1	14	69888141	69985063	SMOC1	ENSG00000198732	Artery_Tibial	0.995802
NEX	SMOC1	14	69888141	69985063	SMOC1	ENSG00000198732	Esophagus_Gastroesophageal_Junction	0.74637
NEX	SMOC1	14	69888141	69985063	SMOC1	ENSG00000198732	Esophagus_Muscularis	0.944004
NEX	SMOC1	14	69888141	69985063	SMOC1	ENSG00000198732	Heart_Atrial_Appendage	0.525625
NEX	SMOC1	14	69888141	69985063	SMOC1	ENSG00000198732	Nerve_Tibial	0.743272
NEX	SMOC1	14	69888141	69985063	SMOC1	ENSG00000198732	Thyroid	0.702191
NEU	SMOC2	6	168464297	168464297	SMOC2	ENSG00000112562	Heart_Left_Ventricle	0.892148
NEU	SMOC2	6	168464297	168464297	SMOC2	ENSG00000112562	Lung	0.972539
NEU	SMOC2	6	168464297	168464297	SMOC2	ENSG00000112562	Nerve_Tibial	0.990049
NEU	SMOC2	6	168464297	168617496	SMOC2	ENSG00000112562	Artery_Aorta	0.933204
NEU	SMOC2	6	168464297	168617496	SMOC2	ENSG00000112562	Artery_Tibial	0.972469
NEU	SMOC2	6	168464297	168617496	SMOC2	ENSG00000112562	Brain_Anterior_cingulate_cortex_BA24	0.686753
NEU	SMOC2	6	168464297	168617496	SMOC2	ENSG00000112562	Brain_Caudate_basal_ganglia	0.522323
NEU	SMOC2	6	168464297	168617496	SMOC2	ENSG00000112562	Brain_Cerebellar_Hemisphere	0.971626
NEU	SMOC2	6	168464297	168617496	SMOC2	ENSG00000112562	Brain_Cerebellum	0.874801
NEU	SMOC2	6	168464297	168617496	SMOC2	ENSG00000112562	Brain_Cortex	0.968726
NEU	SMOC2	6	168464297	168617496	SMOC2	ENSG00000112562	Brain_Frontal_Cortex_BA9	0.605965
NEU	SMOC2	6	168464297	168617496	SMOC2	ENSG00000112562	Brain_Hippocampus	0.956815
NEU	SMOC2	6	168464297	168617496	SMOC2	ENSG00000112562	Brain_Hypothalamus	0.922251
NEU	SMOC2	6	168464297	168617496	SMOC2	ENSG00000112562	Brain_Nucleus_accumbens_basal_ganglia	0.751134
NEU	SMOC2	6	168464297	168617496	SMOC2	ENSG00000112562	Brain_Substantia_nigra	0.898134
NEU	SMOC2	6	168464297	168617496	SMOC2	ENSG00000112562	Colon_Transverse	0.711275
NEU	SMOC2	6	168464297	168617496	SMOC2	ENSG00000112562	Esophagus_Mucosa	0.997804
NEU	SMOC2	6	168464297	168617496	SMOC2	ENSG00000112562	Heart_Left_Ventricle	0.914819
NEU	SMOC2	6	168464297	168617496	SMOC2	ENSG00000112562	Skin_Sun_Exposed_Lower_leg	0.961659
NEU	SMOC2	6	168464297	168617496	SMOC2	ENSG00000112562	Testis	0.913295
NEU	SMOC2	6	168464297	168617496	SMOC2	ENSG00000112562	Uterus	0.96859
NEX	SNCG	10	8698261	8698261	SNCG	ENSG00000173267	Brain_Caudate_basal_ganglia	0.943087
NEX	SNCG	10	8698261	8698261	SNCG	ENSG00000173267	Cells_Transformed_fibroblasts	0.988786
NEX	SNCG	10	8698261	8698261	SNCG	ENSG00000173267	Heart_Left_Ventricle	0.647712
NEX	SNCG	10	8698261	8698261	SNCG	ENSG00000173267	Lung	0.966299
NEX	SNCG	10	8698261	8698261	SNCG	ENSG00000173267	Nerve_Tibial	0.913347
NEX	TDGF1	3	46606216	46551945	TDGF1	ENSG00000241186	Adipose_Subcutaneous	0.998967
NEX	TDGF1	3	46606216	46551945	TDGF1	ENSG00000241186	Adipose_Visceral_Omentum	0.999314
NEX	TDGF1	3	46606216	46551945	TDGF1	ENSG00000241186	Adrenal_Gland	0.998004
NEX	TDGF1	3	46606216	46551945	TDGF1	ENSG00000241186	Artery_Coronary	0.999949
NEX	TDGF1	3	46606216	46551945	TDGF1	ENSG00000241186	Brain_Amygdala	0.988297
NEX	TDGF1	3	46606216	46551945	TDGF1	ENSG00000241186	Brain_Anterior_cingulate_cortex_BA24	0.995929
NEX	TDGF1	3	46606216	46551945	TDGF1	ENSG00000241186	Brain_Caudate_basal_ganglia	0.993775
NEX	TDGF1	3	46606216	46551945	TDGF1	ENSG00000241186	Brain_Cerebellar_Hemisphere	0.993176
NEX	TDGF1	3	46606216	46551945	TDGF1	ENSG00000241186	Brain_Cerebellum	0.999553
NEX	TDGF1	3	46606216	46551945	TDGF1	ENSG00000241186	Brain_Cortex	0.998218
NEX	TDGF1	3	46606216	46551945	TDGF1	ENSG00000241186	Brain_Frontal_Cortex_BA9	0.998506
NEX	TDGF1	3	46606216	46551945	TDGF1	ENSG00000241186	Brain_Hippocampus	0.974476
NEX	TDGF1	3	46606216	46551945	TDGF1	ENSG00000241186	Brain_Hypothalamus	0.996883
NEX	TDGF1	3	46606216	46551945	TDGF1	ENSG00000241186	Brain_Nucleus_accumbens_basal_ganglia	0.838834
NEX	TDGF1	3	46606216	46551945	TDGF1	ENSG00000241186	Brain_Putamen_basal_ganglia	0.996604
NEX	TDGF1	3	46606216	46551945	TDGF1	ENSG00000241186	Brain_Spinal_cord_cervical_c-1	0.886861
NEX	TDGF1	3	46606216	46551945	TDGF1	ENSG00000241186	Brain_Substantia_nigra	0.997671
NEX	TDGF1	3	46606216	46551945	TDGF1	ENSG00000241186	Breast_Mammary_Tissue	0.998828
NEX	TDGF1	3	46606216	46551945	TDGF1	ENSG00000241186	Colon_Sigmoid	0.997988
NEX	TDGF1	3	46606216	46551945	TDGF1	ENSG00000241186	Colon_Transverse	0.995036
NEX	TDGF1	3	46606216	46551945	TDGF1	ENSG00000241186	Esophagus_Gastroesophageal_Junction	0.661656
NEX	TDGF1	3	46606216	46551945	TDGF1	ENSG00000241186	Esophagus_Mucosa	0.999999
NEX	TDGF1	3	46606216	46551945	TDGF1	ENSG00000241186	Esophagus_Muscularis	0.999998
NEX	TDGF1	3	46606216	46551945	TDGF1	ENSG00000241186	Heart_Left_Ventricle	0.998973
NEX	TDGF1	3	46606216	46551945	TDGF1	ENSG00000241186	Lung	0.998527
NEX	TDGF1	3	46606216	46551945	TDGF1	ENSG00000241186	Muscle_Skeletal	0.992318
NEX	TDGF1	3	46606216	46551945	TDGF1	ENSG00000241186	Nerve_Tibial	1
NEX	TDGF1	3	46606216	46551945	TDGF1	ENSG00000241186	Ovary	0.998004
NEX	TDGF1	3	46606216	46551945	TDGF1	ENSG00000241186	Pituitary	0.999845
NEX	TDGF1	3	46606216	46551945	TDGF1	ENSG00000241186	Prostate	0.999991
NEX	TDGF1	3	46606216	46551945	TDGF1	ENSG00000241186	Skin_Not_Sun_Exposed_Suprapubic	0.99998
NEX	TDGF1	3	46606216	46551945	TDGF1	ENSG00000241186	Skin_Sun_Exposed_Lower_leg	0.999331
NEX	TDGF1	3	46606216	46551945	TDGF1	ENSG00000241186	Small_Intestine_Terminal_Ileum	0.99682
NEX	TDGF1	3	46606216	46551945	TDGF1	ENSG00000241186	Spleen	0.996601
NEX	TDGF1	3	46606216	46551945	TDGF1	ENSG00000241186	Stomach	0.955037
NEX	TDGF1	3	46606216	46551945	TDGF1	ENSG00000241186	Testis	0.997008
NEX	TDGF1	3	46606216	46551945	TDGF1	ENSG00000241186	Thyroid	0.987537
NEX	TDGF1	3	46606216	46551945	TDGF1	ENSG00000241186	Uterus	0.753416
NEX	TDGF1	3	46606216	46551945	TDGF1	ENSG00000241186	Vagina	0.997981
NEX	TDGF1	3	46606216	46557516	TDGF1	ENSG00000241186	Adipose_Subcutaneous	0.998967
NEX	TDGF1	3	46606216	46557516	TDGF1	ENSG00000241186	Adipose_Visceral_Omentum	0.999314
NEX	TDGF1	3	46606216	46557516	TDGF1	ENSG00000241186	Adrenal_Gland	0.998004
NEX	TDGF1	3	46606216	46557516	TDGF1	ENSG00000241186	Artery_Coronary	0.999949
NEX	TDGF1	3	46606216	46557516	TDGF1	ENSG00000241186	Brain_Amygdala	0.988297
NEX	TDGF1	3	46606216	46557516	TDGF1	ENSG00000241186	Brain_Anterior_cingulate_cortex_BA24	0.995929
NEX	TDGF1	3	46606216	46557516	TDGF1	ENSG00000241186	Brain_Caudate_basal_ganglia	0.993775
NEX	TDGF1	3	46606216	46557516	TDGF1	ENSG00000241186	Brain_Cerebellar_Hemisphere	0.993176
NEX	TDGF1	3	46606216	46557516	TDGF1	ENSG00000241186	Brain_Cerebellum	0.999553
NEX	TDGF1	3	46606216	46557516	TDGF1	ENSG00000241186	Brain_Cortex	0.998218
NEX	TDGF1	3	46606216	46557516	TDGF1	ENSG00000241186	Brain_Frontal_Cortex_BA9	0.998506
NEX	TDGF1	3	46606216	46557516	TDGF1	ENSG00000241186	Brain_Hippocampus	0.974476
NEX	TDGF1	3	46606216	46557516	TDGF1	ENSG00000241186	Brain_Hypothalamus	0.996883
NEX	TDGF1	3	46606216	46557516	TDGF1	ENSG00000241186	Brain_Nucleus_accumbens_basal_ganglia	0.838834
NEX	TDGF1	3	46606216	46557516	TDGF1	ENSG00000241186	Brain_Putamen_basal_ganglia	0.996604
NEX	TDGF1	3	46606216	46557516	TDGF1	ENSG00000241186	Brain_Spinal_cord_cervical_c-1	0.886861
NEX	TDGF1	3	46606216	46557516	TDGF1	ENSG00000241186	Brain_Substantia_nigra	0.997671
NEX	TDGF1	3	46606216	46557516	TDGF1	ENSG00000241186	Breast_Mammary_Tissue	0.998828
NEX	TDGF1	3	46606216	46557516	TDGF1	ENSG00000241186	Colon_Sigmoid	0.997988
NEX	TDGF1	3	46606216	46557516	TDGF1	ENSG00000241186	Colon_Transverse	0.995036
NEX	TDGF1	3	46606216	46557516	TDGF1	ENSG00000241186	Esophagus_Gastroesophageal_Junction	0.661656
NEX	TDGF1	3	46606216	46557516	TDGF1	ENSG00000241186	Esophagus_Mucosa	0.999999
NEX	TDGF1	3	46606216	46557516	TDGF1	ENSG00000241186	Esophagus_Muscularis	0.999998
NEX	TDGF1	3	46606216	46557516	TDGF1	ENSG00000241186	Heart_Left_Ventricle	0.998973
NEX	TDGF1	3	46606216	46557516	TDGF1	ENSG00000241186	Lung	0.998527
NEX	TDGF1	3	46606216	46557516	TDGF1	ENSG00000241186	Muscle_Skeletal	0.992318
NEX	TDGF1	3	46606216	46557516	TDGF1	ENSG00000241186	Nerve_Tibial	1
NEX	TDGF1	3	46606216	46557516	TDGF1	ENSG00000241186	Ovary	0.998004
NEX	TDGF1	3	46606216	46557516	TDGF1	ENSG00000241186	Pituitary	0.999845
NEX	TDGF1	3	46606216	46557516	TDGF1	ENSG00000241186	Prostate	0.999991
NEX	TDGF1	3	46606216	46557516	TDGF1	ENSG00000241186	Skin_Not_Sun_Exposed_Suprapubic	0.99998
NEX	TDGF1	3	46606216	46557516	TDGF1	ENSG00000241186	Skin_Sun_Exposed_Lower_leg	0.999331
NEX	TDGF1	3	46606216	46557516	TDGF1	ENSG00000241186	Small_Intestine_Terminal_Ileum	0.99682
NEX	TDGF1	3	46606216	46557516	TDGF1	ENSG00000241186	Spleen	0.996601
NEX	TDGF1	3	46606216	46557516	TDGF1	ENSG00000241186	Stomach	0.955039
NEX	TDGF1	3	46606216	46557516	TDGF1	ENSG00000241186	Testis	0.997008
NEX	TDGF1	3	46606216	46557516	TDGF1	ENSG00000241186	Thyroid	0.987537
NEX	TDGF1	3	46606216	46557516	TDGF1	ENSG00000241186	Uterus	0.753416
NEX	TDGF1	3	46606216	46557516	TDGF1	ENSG00000241186	Vagina	0.997981
NEX	TDGF1	3	46606216	46558578	TDGF1	ENSG00000241186	Adipose_Subcutaneous	0.998967
NEX	TDGF1	3	46606216	46558578	TDGF1	ENSG00000241186	Adipose_Visceral_Omentum	0.999314
NEX	TDGF1	3	46606216	46558578	TDGF1	ENSG00000241186	Adrenal_Gland	0.998004
NEX	TDGF1	3	46606216	46558578	TDGF1	ENSG00000241186	Artery_Coronary	0.999949
NEX	TDGF1	3	46606216	46558578	TDGF1	ENSG00000241186	Brain_Amygdala	0.988297
NEX	TDGF1	3	46606216	46558578	TDGF1	ENSG00000241186	Brain_Anterior_cingulate_cortex_BA24	0.995929
NEX	TDGF1	3	46606216	46558578	TDGF1	ENSG00000241186	Brain_Caudate_basal_ganglia	0.993775
NEX	TDGF1	3	46606216	46558578	TDGF1	ENSG00000241186	Brain_Cerebellar_Hemisphere	0.993176
NEX	TDGF1	3	46606216	46558578	TDGF1	ENSG00000241186	Brain_Cerebellum	0.999553
NEX	TDGF1	3	46606216	46558578	TDGF1	ENSG00000241186	Brain_Cortex	0.998218
NEX	TDGF1	3	46606216	46558578	TDGF1	ENSG00000241186	Brain_Frontal_Cortex_BA9	0.998506
NEX	TDGF1	3	46606216	46558578	TDGF1	ENSG00000241186	Brain_Hippocampus	0.974476
NEX	TDGF1	3	46606216	46558578	TDGF1	ENSG00000241186	Brain_Hypothalamus	0.996883
NEX	TDGF1	3	46606216	46558578	TDGF1	ENSG00000241186	Brain_Nucleus_accumbens_basal_ganglia	0.838834
NEX	TDGF1	3	46606216	46558578	TDGF1	ENSG00000241186	Brain_Putamen_basal_ganglia	0.996604
NEX	TDGF1	3	46606216	46558578	TDGF1	ENSG00000241186	Brain_Spinal_cord_cervical_c-1	0.886861
NEX	TDGF1	3	46606216	46558578	TDGF1	ENSG00000241186	Brain_Substantia_nigra	0.997671
NEX	TDGF1	3	46606216	46558578	TDGF1	ENSG00000241186	Breast_Mammary_Tissue	0.998828
NEX	TDGF1	3	46606216	46558578	TDGF1	ENSG00000241186	Colon_Sigmoid	0.997988
NEX	TDGF1	3	46606216	46558578	TDGF1	ENSG00000241186	Colon_Transverse	0.995036
NEX	TDGF1	3	46606216	46558578	TDGF1	ENSG00000241186	Esophagus_Gastroesophageal_Junction	0.661656
NEX	TDGF1	3	46606216	46558578	TDGF1	ENSG00000241186	Esophagus_Mucosa	0.999999
NEX	TDGF1	3	46606216	46558578	TDGF1	ENSG00000241186	Esophagus_Muscularis	0.999998
NEX	TDGF1	3	46606216	46558578	TDGF1	ENSG00000241186	Heart_Left_Ventricle	0.998973
NEX	TDGF1	3	46606216	46558578	TDGF1	ENSG00000241186	Lung	0.998527
NEX	TDGF1	3	46606216	46558578	TDGF1	ENSG00000241186	Muscle_Skeletal	0.992318
NEX	TDGF1	3	46606216	46558578	TDGF1	ENSG00000241186	Nerve_Tibial	1
NEX	TDGF1	3	46606216	46558578	TDGF1	ENSG00000241186	Ovary	0.998004
NEX	TDGF1	3	46606216	46558578	TDGF1	ENSG00000241186	Pituitary	0.999845
NEX	TDGF1	3	46606216	46558578	TDGF1	ENSG00000241186	Prostate	0.999991
NEX	TDGF1	3	46606216	46558578	TDGF1	ENSG00000241186	Skin_Not_Sun_Exposed_Suprapubic	0.99998
NEX	TDGF1	3	46606216	46558578	TDGF1	ENSG00000241186	Skin_Sun_Exposed_Lower_leg	0.999331
NEX	TDGF1	3	46606216	46558578	TDGF1	ENSG00000241186	Small_Intestine_Terminal_Ileum	0.99682
NEX	TDGF1	3	46606216	46558578	TDGF1	ENSG00000241186	Spleen	0.996601
NEX	TDGF1	3	46606216	46558578	TDGF1	ENSG00000241186	Stomach	0.955038
NEX	TDGF1	3	46606216	46558578	TDGF1	ENSG00000241186	Testis	0.997008
NEX	TDGF1	3	46606216	46558578	TDGF1	ENSG00000241186	Thyroid	0.987537
NEX	TDGF1	3	46606216	46558578	TDGF1	ENSG00000241186	Uterus	0.753416
NEX	TDGF1	3	46606216	46558578	TDGF1	ENSG00000241186	Vagina	0.997981
NEX	TDGF1	3	46606216	46604119	TDGF1	ENSG00000241186	Adipose_Subcutaneous	0.998967
NEX	TDGF1	3	46606216	46604119	TDGF1	ENSG00000241186	Adipose_Visceral_Omentum	0.999314
NEX	TDGF1	3	46606216	46604119	TDGF1	ENSG00000241186	Adrenal_Gland	0.998004
NEX	TDGF1	3	46606216	46604119	TDGF1	ENSG00000241186	Artery_Coronary	0.999949
NEX	TDGF1	3	46606216	46604119	TDGF1	ENSG00000241186	Brain_Amygdala	0.988297
NEX	TDGF1	3	46606216	46604119	TDGF1	ENSG00000241186	Brain_Anterior_cingulate_cortex_BA24	0.995929
NEX	TDGF1	3	46606216	46604119	TDGF1	ENSG00000241186	Brain_Caudate_basal_ganglia	0.993775
NEX	TDGF1	3	46606216	46604119	TDGF1	ENSG00000241186	Brain_Cerebellar_Hemisphere	0.993176
NEX	TDGF1	3	46606216	46604119	TDGF1	ENSG00000241186	Brain_Cerebellum	0.999553
NEX	TDGF1	3	46606216	46604119	TDGF1	ENSG00000241186	Brain_Cortex	0.998218
NEX	TDGF1	3	46606216	46604119	TDGF1	ENSG00000241186	Brain_Frontal_Cortex_BA9	0.998506
NEX	TDGF1	3	46606216	46604119	TDGF1	ENSG00000241186	Brain_Hippocampus	0.974476
NEX	TDGF1	3	46606216	46604119	TDGF1	ENSG00000241186	Brain_Hypothalamus	0.996883
NEX	TDGF1	3	46606216	46604119	TDGF1	ENSG00000241186	Brain_Nucleus_accumbens_basal_ganglia	0.838834
NEX	TDGF1	3	46606216	46604119	TDGF1	ENSG00000241186	Brain_Putamen_basal_ganglia	0.996604
NEX	TDGF1	3	46606216	46604119	TDGF1	ENSG00000241186	Brain_Spinal_cord_cervical_c-1	0.886861
NEX	TDGF1	3	46606216	46604119	TDGF1	ENSG00000241186	Brain_Substantia_nigra	0.997671
NEX	TDGF1	3	46606216	46604119	TDGF1	ENSG00000241186	Breast_Mammary_Tissue	0.998828
NEX	TDGF1	3	46606216	46604119	TDGF1	ENSG00000241186	Colon_Sigmoid	0.997988
NEX	TDGF1	3	46606216	46604119	TDGF1	ENSG00000241186	Colon_Transverse	0.995036
NEX	TDGF1	3	46606216	46604119	TDGF1	ENSG00000241186	Esophagus_Gastroesophageal_Junction	0.661656
NEX	TDGF1	3	46606216	46604119	TDGF1	ENSG00000241186	Esophagus_Mucosa	0.999999
NEX	TDGF1	3	46606216	46604119	TDGF1	ENSG00000241186	Esophagus_Muscularis	0.999998
NEX	TDGF1	3	46606216	46604119	TDGF1	ENSG00000241186	Heart_Left_Ventricle	0.998973
NEX	TDGF1	3	46606216	46604119	TDGF1	ENSG00000241186	Lung	0.998527
NEX	TDGF1	3	46606216	46604119	TDGF1	ENSG00000241186	Muscle_Skeletal	0.992318
NEX	TDGF1	3	46606216	46604119	TDGF1	ENSG00000241186	Nerve_Tibial	1
NEX	TDGF1	3	46606216	46604119	TDGF1	ENSG00000241186	Ovary	0.998004
NEX	TDGF1	3	46606216	46604119	TDGF1	ENSG00000241186	Pituitary	0.999845
NEX	TDGF1	3	46606216	46604119	TDGF1	ENSG00000241186	Prostate	0.999991
NEX	TDGF1	3	46606216	46604119	TDGF1	ENSG00000241186	Skin_Not_Sun_Exposed_Suprapubic	0.99998
NEX	TDGF1	3	46606216	46604119	TDGF1	ENSG00000241186	Skin_Sun_Exposed_Lower_leg	0.999331
NEX	TDGF1	3	46606216	46604119	TDGF1	ENSG00000241186	Small_Intestine_Terminal_Ileum	0.99682
NEX	TDGF1	3	46606216	46604119	TDGF1	ENSG00000241186	Spleen	0.996601
NEX	TDGF1	3	46606216	46604119	TDGF1	ENSG00000241186	Stomach	0.955039
NEX	TDGF1	3	46606216	46604119	TDGF1	ENSG00000241186	Testis	0.997008
NEX	TDGF1	3	46606216	46604119	TDGF1	ENSG00000241186	Thyroid	0.987533
NEX	TDGF1	3	46606216	46604119	TDGF1	ENSG00000241186	Uterus	0.753416
NEX	TDGF1	3	46606216	46604119	TDGF1	ENSG00000241186	Vagina	0.997981
NEU	THY-1	11	119423203	119423203	THY1	ENSG00000154096	Adipose_Subcutaneous	0.997628
NEU	THY-1	11	119423203	119423203	THY1	ENSG00000154096	Adipose_Visceral_Omentum	0.766845
NEU	THY-1	11	119423203	119423203	THY1	ENSG00000154096	Adrenal_Gland	0.999985
NEU	THY-1	11	119423203	119423203	THY1	ENSG00000154096	Artery_Aorta	0.997884
NEU	THY-1	11	119423203	119423203	THY1	ENSG00000154096	Artery_Tibial	0.992145
NEU	THY-1	11	119423203	119423203	THY1	ENSG00000154096	Brain_Amygdala	0.923875
NEU	THY-1	11	119423203	119423203	THY1	ENSG00000154096	Brain_Frontal_Cortex_BA9	0.606474
NEU	THY-1	11	119423203	119423203	THY1	ENSG00000154096	Colon_Sigmoid	0.980487
NEU	THY-1	11	119423203	119423203	THY1	ENSG00000154096	Colon_Transverse	0.580287
NEU	THY-1	11	119423203	119423203	THY1	ENSG00000154096	Esophagus_Gastroesophageal_Junction	0.916843
NEU	THY-1	11	119423203	119423203	THY1	ENSG00000154096	Esophagus_Mucosa	0.591535
NEU	THY-1	11	119423203	119423203	THY1	ENSG00000154096	Heart_Atrial_Appendage	0.95648
NEU	THY-1	11	119423203	119423203	THY1	ENSG00000154096	Heart_Left_Ventricle	0.712165
NEU	THY-1	11	119423203	119423203	THY1	ENSG00000154096	Muscle_Skeletal	0.999762
NEU	THY-1	11	119423203	119423203	THY1	ENSG00000154096	Nerve_Tibial	0.940476
NEU	THY-1	11	119423203	119423203	THY1	ENSG00000154096	Prostate	0.745247
NEU	THY-1	11	119423203	119423203	THY1	ENSG00000154096	Skin_Sun_Exposed_Lower_leg	0.988776
NEU	THY-1	11	119423203	119423203	THY1	ENSG00000154096	Stomach	0.962196
NEU	THY-1	11	119423203	119423203	THY1	ENSG00000154096	Testis	0.615482
NEU	THY-1	11	119423203	119423203	THY1	ENSG00000154096	Uterus	0.565315
NEU	THY-1	11	119423203	119423203	THY1	ENSG00000154096	Whole_Blood	0.74799
NEU	TMPRSS5	11	113690699	113690699	TMPRSS5	ENSG00000166682	Colon_Sigmoid	0.529959
NEU	TMPRSS5	11	113690699	113690699	TMPRSS5	ENSG00000166682	Colon_Transverse	0.822282
NEU	TMPRSS5	11	113690699	113690699	TMPRSS5	ENSG00000166682	Esophagus_Gastroesophageal_Junction	0.924147
NEU	TMPRSS5	11	113690699	113690699	TMPRSS5	ENSG00000166682	Stomach	0.898794
NEX	TNFRSF13C	22	41907720	41907720	TNFRSF13C	ENSG00000159958	Adrenal_Gland	0.933381
NEX	TNFRSF13C	22	41907720	41907720	TNFRSF13C	ENSG00000159958	Skin_Not_Sun_Exposed_Suprapubic	0.507299
NEX	TNFRSF13C	22	41907720	41907720	TNFRSF13C	ENSG00000159958	Spleen	0.637407
NEX	TNFRSF13C	22	41907720	41907720	TNFRSF13C	ENSG00000159958	Testis	0.856376
NEX	TNFRSF13C	22	41907720	41928840	TNFRSF13C	ENSG00000159958	Cells_EBV-transformed_lymphocytes	0.985561
NEX	TNFRSF13C	22	41907720	41928840	TNFRSF13C	ENSG00000159958	Minor_Salivary_Gland	0.993045
NEX	TNFRSF13C	22	41907720	41928840	TNFRSF13C	ENSG00000159958	Skin_Not_Sun_Exposed_Suprapubic	0.744112
NEX	TNFRSF13C	22	41907720	41928840	TNFRSF13C	ENSG00000159958	Whole_Blood	0.997039
NEX	TPPP3	16	67267204	67267204	TPPP3	ENSG00000159713	Brain_Anterior_cingulate_cortex_BA24	0.888339
NEX	VSTM1	19	54047304	54042277	VSTM1	ENSG00000189068	Adipose_Visceral_Omentum	0.992243
NEX	VSTM1	19	54047304	54042277	VSTM1	ENSG00000189068	Liver	0.975317
NEX	VSTM1	19	54047304	54042277	VSTM1	ENSG00000189068	Spleen	0.975794
NEX	VSTM1	19	54047304	54062922	VSTM1	ENSG00000189068	Adrenal_Gland	0.999994
NEX	VSTM1	19	54047304	54062922	VSTM1	ENSG00000189068	Small_Intestine_Terminal_Ileum	0.825912
NEX	VSTM1	19	54047304	54062922	VSTM1	ENSG00000189068	Spleen	0.987323
NEU	VWC2	7	49775794	49775794	VWC2	ENSG00000188730	Adipose_Subcutaneous	0.517354
NEU	VWC2	7	49775794	49775794	VWC2	ENSG00000188730	Artery_Aorta	0.999386
NEU	VWC2	7	49775794	49775794	VWC2	ENSG00000188730	Artery_Coronary	0.988483
NEU	VWC2	7	49775794	49775794	VWC2	ENSG00000188730	Colon_Transverse	0.999373
NEU	VWC2	7	49775794	49775794	VWC2	ENSG00000188730	Esophagus_Gastroesophageal_Junction	0.46093
NEU	VWC2	7	49775794	49775794	VWC2	ENSG00000188730	Esophagus_Mucosa	0.925345
NEU	VWC2	7	49775794	49775794	VWC2	ENSG00000188730	Skin_Not_Sun_Exposed_Suprapubic	0.942772
NEU	VWC2	7	49775794	49775794	VWC2	ENSG00000188730	Skin_Sun_Exposed_Lower_leg	0.544361
NEU	VWC2	7	49775794	49775794	VWC2	ENSG00000188730	Vagina	0.961919
NEU	VWC2	7	49775794	49782154	VWC2	ENSG00000188730	Adipose_Subcutaneous	0.315862
NEU	VWC2	7	49775794	49782154	VWC2	ENSG00000188730	Lung	0.284006

## Sheet: trans
Supplementary Table 4B. Results of colocalisation analysis for trans-acting pQTLs. Colocalisation was tested between serum protein levels and expression of any gene within 2Mb of the causal variant. The table includes protein-gene pairs with CLPP4 > 0.5.
panel	protein	chr	index	snp	gene_name	gene_ensg	tissue	pp4
NEU	ALPHA-2-MRAP	6	31419511	31419511	VARS1	ENSG00000204394	Liver	0.540467
NEU	ALPHA-2-MRAP	6	31419511	31419511	EHMT2	ENSG00000204371	Artery_Tibial	0.561019
NEU	ALPHA-2-MRAP	6	31419511	31419511	LY6G6E	ENSG00000255552	Skin_Sun_Exposed_Lower_leg	0.561793
NEU	ALPHA-2-MRAP	6	31419511	31419511	CSNK2B	ENSG00000204435	Prostate	0.607168
NEU	ALPHA-2-MRAP	6	31419511	31419511	AGER	ENSG00000204305	Brain_Anterior_cingulate_cortex_BA24	0.617022
NEU	ALPHA-2-MRAP	6	31419511	31419511	HSPA1L	ENSG00000204390	Adipose_Visceral_Omentum	0.618712
NEU	ALPHA-2-MRAP	6	31419511	31419511	NOTCH4	ENSG00000204301	Brain_Substantia_nigra	0.624961
NEU	ALPHA-2-MRAP	6	31419511	31419511	PBX2	ENSG00000204304	Brain_Hypothalamus	0.637771
NEU	ALPHA-2-MRAP	6	31419511	31419511	MRPS18B	ENSG00000204568	Nerve_Tibial	0.689728
NEU	ALPHA-2-MRAP	6	31419511	31419511	C6orf47	ENSG00000204439	Esophagus_Muscularis	0.766437
NEU	ALPHA-2-MRAP	6	31419511	31419511	DDAH2	ENSG00000213722	Brain_Substantia_nigra	0.87162
NEU	BETA-NGF	4	186242458	186242458	SNX25	ENSG00000109762	Testis	0.597123
NEU	BETA-NGF	4	186242458	186242458	F11	ENSG00000088926	Artery_Aorta	0.617607
NEU	BETA-NGF	5	177409531	177409531	LMAN2	ENSG00000169223	Thyroid	0.624136
NEU	BETA-NGF	5	177409531	177409531	DBN1	ENSG00000113758	Esophagus_Mucosa	0.702101
NEU	BETA-NGF	5	177409531	177409531	TSPAN17	ENSG00000048140	Pancreas	0.718022
NEU	BETA-NGF	4	186242458	186242458	F11	ENSG00000088926	Brain_Cortex	0.767349
NEU	BETA-NGF	4	186242458	186242458	UFSP2	ENSG00000109775	Whole_Blood	0.782589
NEU	BETA-NGF	4	186242458	186242458	F11	ENSG00000088926	Pituitary	0.79293
NEU	BETA-NGF	5	177409531	177409531	GPRIN1	ENSG00000169258	Brain_Hypothalamus	0.806239
NEU	BETA-NGF	5	177409531	177409531	LMAN2	ENSG00000169223	Artery_Aorta	0.846501
NEU	BETA-NGF	5	177409531	177409531	SLC34A1	ENSG00000131183	Skin_Sun_Exposed_Lower_leg	0.862487
NEU	BETA-NGF	5	177409531	177409531	LMAN2	ENSG00000169223	Artery_Tibial	0.903222
NEU	BETA-NGF	4	186242458	186242458	F11	ENSG00000088926	Esophagus_Muscularis	0.925626
NEU	BETA-NGF	5	177409531	177409531	F12	ENSG00000131187	Brain_Hypothalamus	0.949716
NEU	BETA-NGF	4	186242458	186242458	F11	ENSG00000088926	Brain_Substantia_nigra	0.958434
NEU	BETA-NGF	4	186242458	186242458	F11	ENSG00000088926	Brain_Hippocampus	0.975344
NEU	BETA-NGF	4	186242458	186242458	F11	ENSG00000088926	Artery_Tibial	0.983118
NEU	BETA-NGF	5	177409531	177409531	F12	ENSG00000131187	Liver	0.999641
NEU	BMP-4	17	28367840	28367840	TMEM199	ENSG00000244045	Brain_Substantia_nigra	0.598753
NEU	BMP-4	17	28367840	28367840	TMEM199	ENSG00000244045	Artery_Aorta	0.604421
NEU	BMP-4	17	28367840	28367840	TNFAIP1	ENSG00000109079	Artery_Coronary	0.606999
NEU	BMP-4	17	28367840	28367840	SARM1	ENSG00000004139	Adipose_Subcutaneous	0.622273
NEU	BMP-4	17	28367840	28367840	TMEM199	ENSG00000244045	Cells_EBV-transformed_lymphocytes	0.683283
NEU	BMP-4	17	28367840	28367840	TMEM199	ENSG00000244045	Stomach	0.689094
NEU	BMP-4	17	28367840	28367840	SARM1	ENSG00000004139	Thyroid	0.697463
NEU	BMP-4	17	28367840	28367840	TMEM199	ENSG00000244045	Artery_Tibial	0.699025
NEU	BMP-4	17	28367840	28367840	TMEM199	ENSG00000244045	Brain_Amygdala	0.723428
NEU	BMP-4	17	28367840	28367840	ERAL1	ENSG00000132591	Ovary	0.73469
NEU	BMP-4	17	28367840	28367840	TMEM199	ENSG00000244045	Adipose_Visceral_Omentum	0.735896
NEU	BMP-4	17	28367840	28367840	TMEM199	ENSG00000244045	Spleen	0.742375
NEU	BMP-4	17	28367840	28367840	TMEM199	ENSG00000244045	Brain_Hypothalamus	0.754157
NEU	BMP-4	17	28367840	28367840	POLDIP2	ENSG00000004142	Esophagus_Mucosa	0.775853
NEU	BMP-4	17	28367840	28367840	TMEM199	ENSG00000244045	Colon_Transverse	0.85731
NEU	BMP-4	17	28367840	28367840	TMEM199	ENSG00000244045	Cells_Transformed_fibroblasts	0.876132
NEU	BMP-4	17	28367840	28367840	TMEM199	ENSG00000244045	Esophagus_Gastroesophageal_Junction	0.877158
NEU	BMP-4	17	28367840	28367840	POLDIP2	ENSG00000004142	Uterus	0.889377
NEU	BMP-4	17	28367840	28367840	TMEM199	ENSG00000244045	Whole_Blood	0.927515
NEU	BMP-4	17	28367840	28367840	TMEM199	ENSG00000244045	Brain_Spinal_cord_cervical_c-1	0.993304
NEU	BMP-4	17	28367840	28367840	TMEM199	ENSG00000244045	Brain_Anterior_cingulate_cortex_BA24	0.998355
NEU	CD200R1	9	133266456	133266456	WDR5	ENSG00000196363	Brain_Amygdala	0.536552
NEU	CD200R1	3	98698056	98698056	ST3GAL6	ENSG00000064225	Liver	0.545543
NEU	CD200R1	3	98698056	98698056	CPOX	ENSG00000080819	Brain_Cerebellar_Hemisphere	0.673343
NEU	CD200R1	9	133266456	133266456	GTF3C4	ENSG00000125484	Stomach	0.708108
NEU	CD200R1	3	98698056	98698056	ST3GAL6	ENSG00000064225	Muscle_Skeletal	0.741404
NEU	CD200R1	3	98698056	98698056	ST3GAL6	ENSG00000064225	Cells_Transformed_fibroblasts	0.981495
NEU	CD200R1	3	98698056	98698056	ST3GAL6	ENSG00000064225	Lung	0.989373
NEU	CD200R1	3	98698056	98698056	ST3GAL6	ENSG00000064225	Esophagus_Mucosa	0.995883
NEU	CD200R1	3	98698056	98698056	ST3GAL6	ENSG00000064225	Thyroid	0.996282
NEU	CD38	4	186235350	186235350	F11	ENSG00000088926	Brain_Cortex	0.523419
NEU	CD38	4	186235350	186235350	F11	ENSG00000088926	Artery_Aorta	0.601654
NEU	CD38	5	177415473	177415473	TSPAN17	ENSG00000048140	Pancreas	0.631357
NEU	CD38	5	177415473	177415473	DBN1	ENSG00000113758	Esophagus_Mucosa	0.637422
NEU	CD38	5	177415473	177415473	LMAN2	ENSG00000169223	Thyroid	0.646955
NEU	CD38	4	186235350	186235350	F11	ENSG00000088926	Esophagus_Muscularis	0.673986
NEU	CD38	4	186235350	186235350	F11	ENSG00000088926	Pituitary	0.745736
NEU	CD38	4	186235350	186235350	UFSP2	ENSG00000109775	Whole_Blood	0.774888
NEU	CD38	5	177415473	177415473	SLC34A1	ENSG00000131183	Skin_Sun_Exposed_Lower_leg	0.833706
NEU	CD38	5	177415473	177415473	GPRIN1	ENSG00000169258	Brain_Hypothalamus	0.889113
NEU	CD38	5	177415473	177415473	LMAN2	ENSG00000169223	Artery_Tibial	0.907824
NEU	CD38	4	186235350	186235350	F11	ENSG00000088926	Artery_Tibial	0.935293
NEU	CD38	5	177415473	177415473	LMAN2	ENSG00000169223	Artery_Aorta	0.936959
NEU	CD38	4	186235350	186235350	F11	ENSG00000088926	Brain_Substantia_nigra	0.93944
NEU	CD38	4	186235350	186235350	F11	ENSG00000088926	Brain_Hippocampus	0.95002
NEU	CD38	5	177415473	177415473	F12	ENSG00000131187	Brain_Hypothalamus	0.967468
NEU	CD38	5	177415473	177415473	F12	ENSG00000131187	Liver	0.995575
NEU	DRAXIN	4	186228386	186228386	F11	ENSG00000088926	Artery_Aorta	0.530771
NEU	DRAXIN	4	186228386	186228386	F11	ENSG00000088926	Brain_Cortex	0.593898
NEU	DRAXIN	4	186228386	186228386	UFSP2	ENSG00000109775	Whole_Blood	0.758883
NEU	DRAXIN	4	186228386	186228386	F11	ENSG00000088926	Pituitary	0.764614
NEU	DRAXIN	4	186228386	186228386	F11	ENSG00000088926	Esophagus_Muscularis	0.786805
NEU	DRAXIN	4	186228386	186228386	F11	ENSG00000088926	Brain_Hippocampus	0.95608
NEU	DRAXIN	4	186228386	186228386	F11	ENSG00000088926	Artery_Tibial	0.961926
NEU	DRAXIN	4	186228386	186228386	F11	ENSG00000088926	Brain_Substantia_nigra	0.963334
NEU	FLRT2	1	81831737	81831737	ADGRL2	ENSG00000117114	Liver	0.992179
NEU	GAL-8	9	133263362	133263362	WDR5	ENSG00000196363	Brain_Amygdala	0.545157
NEU	GAL-8	9	133263362	133263362	GTF3C4	ENSG00000125484	Stomach	0.73353
NEU	GDNFR-ALPHA-3	12	115305988	115305988	TBX3	ENSG00000135111	Brain_Frontal_Cortex_BA9	0.539109
NEU	GDNFR-ALPHA-3	12	115305988	115305988	TBX3	ENSG00000135111	Esophagus_Gastroesophageal_Junction	0.589552
NEU	GDNFR-ALPHA-3	12	115305988	115305988	TBX3	ENSG00000135111	Esophagus_Muscularis	0.860569
NEU	GFR-ALPHA-1	13	113116562	113116562	F7	ENSG00000057593	Cells_Transformed_fibroblasts	0.519433
NEU	GFR-ALPHA-1	13	113116562	113116562	F10	ENSG00000126218	Breast_Mammary_Tissue	0.542822
NEU	GFR-ALPHA-1	13	113116562	113116562	TMEM255B	ENSG00000184497	Nerve_Tibial	0.558907
NEU	GFR-ALPHA-1	13	113116562	113116562	F7	ENSG00000057593	Pituitary	0.573012
NEU	GFR-ALPHA-1	13	113116562	113116562	F7	ENSG00000057593	Small_Intestine_Terminal_Ileum	0.647556
NEU	GFR-ALPHA-1	13	113116562	113116562	F10	ENSG00000126218	Vagina	0.651773
NEU	GFR-ALPHA-1	13	113116562	113116562	F7	ENSG00000057593	Adipose_Visceral_Omentum	0.733964
NEU	GFR-ALPHA-1	13	113116562	113116562	F7	ENSG00000057593	Brain_Substantia_nigra	0.749221
NEU	GFR-ALPHA-1	13	113116562	113116562	F7	ENSG00000057593	Thyroid	0.760946
NEU	GFR-ALPHA-1	13	113116562	113116562	F7	ENSG00000057593	Brain_Anterior_cingulate_cortex_BA24	0.766433
NEU	GFR-ALPHA-1	13	113116562	113116562	F10	ENSG00000126218	Adipose_Subcutaneous	0.771439
NEU	GFR-ALPHA-1	13	113116562	113116562	F7	ENSG00000057593	Pancreas	0.779431
NEU	GFR-ALPHA-1	13	113116562	113116562	F7	ENSG00000057593	Adipose_Subcutaneous	0.807468
NEU	GFR-ALPHA-1	13	113116562	113116562	F7	ENSG00000057593	Prostate	0.827682
NEU	GFR-ALPHA-1	13	113116562	113116562	F7	ENSG00000057593	Brain_Frontal_Cortex_BA9	0.828259
NEU	GFR-ALPHA-1	13	113116562	113116562	F7	ENSG00000057593	Brain_Nucleus_accumbens_basal_ganglia	0.835434
NEU	GFR-ALPHA-1	13	113116562	113116562	F7	ENSG00000057593	Esophagus_Gastroesophageal_Junction	0.845367
NEU	GFR-ALPHA-1	13	113116562	113116562	F10	ENSG00000126218	Colon_Transverse	0.923291
NEU	GFR-ALPHA-1	13	113116562	113116562	F7	ENSG00000057593	Nerve_Tibial	0.925525
NEU	GFR-ALPHA-1	13	113116562	113116562	F7	ENSG00000057593	Brain_Hypothalamus	0.939658
NEU	GFR-ALPHA-1	13	113116562	113116562	F7	ENSG00000057593	Brain_Caudate_basal_ganglia	0.946457
NEU	GFR-ALPHA-1	13	113116562	113116562	F7	ENSG00000057593	Heart_Atrial_Appendage	0.962613
NEU	GFR-ALPHA-1	13	113116562	113116562	F10	ENSG00000126218	Adipose_Visceral_Omentum	0.965445
NEU	GFR-ALPHA-1	13	113116562	113116562	F7	ENSG00000057593	Ovary	0.972457
NEU	GFR-ALPHA-1	13	113116562	113116562	F7	ENSG00000057593	Stomach	0.9734
NEU	GFR-ALPHA-1	13	113116562	113116562	F10	ENSG00000126218	Esophagus_Muscularis	0.981503
NEU	GFR-ALPHA-1	13	113116562	113116562	F10	ENSG00000126218	Muscle_Skeletal	0.985397
NEU	GFR-ALPHA-1	13	113116562	113116562	F7	ENSG00000057593	Brain_Putamen_basal_ganglia	0.986077
NEU	GFR-ALPHA-1	13	113116562	113116562	F7	ENSG00000057593	Esophagus_Mucosa	0.986784
NEU	GFR-ALPHA-1	13	113116562	113116562	F10	ENSG00000126218	Thyroid	0.98739
NEU	GFR-ALPHA-1	13	113116562	113116562	F10	ENSG00000126218	Nerve_Tibial	0.988136
NEU	GFR-ALPHA-1	13	113116562	113116562	F10	ENSG00000126218	Lung	0.99112
NEU	GFR-ALPHA-1	13	113116562	113116562	F10	ENSG00000126218	Pituitary	0.991203
NEU	GFR-ALPHA-1	13	113116562	113116562	F10	ENSG00000126218	Artery_Aorta	0.993086
NEU	GFR-ALPHA-1	13	113116562	113116562	F10	ENSG00000126218	Artery_Tibial	0.995564
NEU	IL12	3	188397894	188397894	BCL6	ENSG00000113916	Vagina	0.585505
NEU	MATN3	4	186240347	186240347	F11	ENSG00000088926	Artery_Aorta	0.504051
NEU	MATN3	4	186240347	186240347	F11	ENSG00000088926	Brain_Cortex	0.571457
NEU	MATN3	4	186240347	186240347	F11	ENSG00000088926	Esophagus_Muscularis	0.636367
NEU	MATN3	4	186240347	186240347	UFSP2	ENSG00000109775	Whole_Blood	0.753966
NEU	MATN3	4	186240347	186240347	F11	ENSG00000088926	Pituitary	0.774511
NEU	MATN3	4	186240347	186240347	F11	ENSG00000088926	Artery_Tibial	0.930923
NEU	MATN3	4	186240347	186240347	F11	ENSG00000088926	Brain_Hippocampus	0.949425
NEU	MATN3	4	186240347	186240347	F11	ENSG00000088926	Brain_Substantia_nigra	0.964163
NEU	NAAA	12	101825121	101825121	GNPTAB	ENSG00000111670	Adrenal_Gland	0.528492
NEU	NAAA	12	101825121	101825121	DRAM1	ENSG00000136048	Brain_Putamen_basal_ganglia	0.560493
NEU	NAAA	12	101825121	101825121	GNPTAB	ENSG00000111670	Esophagus_Mucosa	0.566057
NEU	NAAA	12	101825121	101825121	GNPTAB	ENSG00000111670	Stomach	0.572837
NEU	NAAA	12	101825121	101825121	SYCP3	ENSG00000139351	Esophagus_Mucosa	0.748219
NEU	NAAA	12	101825121	101825121	GNPTAB	ENSG00000111670	Liver	0.91462
NEU	NCAN	4	186228386	186228386	F11	ENSG00000088926	Brain_Cortex	0.584377
NEU	NCAN	4	186228386	186228386	F11	ENSG00000088926	Esophagus_Muscularis	0.650139
NEU	NCAN	4	186228386	186228386	UFSP2	ENSG00000109775	Whole_Blood	0.752305
NEU	NCAN	4	186228386	186228386	F11	ENSG00000088926	Pituitary	0.7785
NEU	NCAN	4	186228386	186228386	F11	ENSG00000088926	Artery_Tibial	0.936615
NEU	NCAN	4	186228386	186228386	F11	ENSG00000088926	Brain_Hippocampus	0.951381
NEU	NCAN	4	186228386	186228386	F11	ENSG00000088926	Brain_Substantia_nigra	0.966839
NEU	NEP	3	52821213	52821213	MUSTN1	ENSG00000272573	Lung	0.503663
NEU	NEP	3	52821213	53127652	PPM1M	ENSG00000164088	Heart_Left_Ventricle	0.537142
NEU	NEP	3	52821213	53127652	PPM1M	ENSG00000164088	Brain_Cerebellum	0.544565
NEU	NEP	3	52821213	53127652	CACNA1D	ENSG00000157388	Esophagus_Mucosa	0.552373
NEU	NEP	3	52821213	52821213	ITIH4	ENSG00000055955	Uterus	0.553269
NEU	NEP	3	52821213	52821213	GLT8D1	ENSG00000016864	Brain_Spinal_cord_cervical_c-1	0.557806
NEU	NEP	3	52821213	53127652	ITIH3	ENSG00000162267	Artery_Aorta	0.562894
NEU	NEP	3	52821213	53127652	PPM1M	ENSG00000164088	Brain_Caudate_basal_ganglia	0.582189
NEU	NEP	3	52821213	52821213	STIMATE	ENSG00000213533	Brain_Hippocampus	0.595016
NEU	NEP	3	52821213	52821213	ITIH3	ENSG00000162267	Brain_Spinal_cord_cervical_c-1	0.6182
NEU	NEP	3	52821213	53127652	PPM1M	ENSG00000164088	Muscle_Skeletal	0.622458
NEU	NEP	3	52821213	52821213	STIMATE	ENSG00000213533	Brain_Frontal_Cortex_BA9	0.639738
NEU	NEP	3	52821213	52821213	SFMBT1	ENSG00000163935	Artery_Coronary	0.654742
NEU	NEP	3	52821213	52821213	SFMBT1	ENSG00000163935	Esophagus_Gastroesophageal_Junction	0.670796
NEU	NEP	3	52821213	52821213	ITIH4	ENSG00000055955	Brain_Frontal_Cortex_BA9	0.671616
NEU	NEP	3	52821213	53127652	SPCS1	ENSG00000114902	Brain_Frontal_Cortex_BA9	0.677199
NEU	NEP	3	52821213	52821213	MUSTN1	ENSG00000272573	Heart_Atrial_Appendage	0.689576
NEU	NEP	3	52821213	52821213	ITIH4	ENSG00000055955	Heart_Left_Ventricle	0.698947
NEU	NEP	3	52821213	53127652	ITIH1	ENSG00000055957	Vagina	0.727078
NEU	NEP	3	52821213	53127652	NEK4	ENSG00000114904	Prostate	0.732553
NEU	NEP	3	52821213	52821213	ITIH4	ENSG00000055955	Cells_EBV-transformed_lymphocytes	0.762867
NEU	NEP	3	52821213	53127652	DNAH1	ENSG00000114841	Liver	0.768716
NEU	NEP	3	52821213	52821213	STIMATE	ENSG00000213533	Vagina	0.773423
NEU	NEP	3	52821213	52821213	ITIH4	ENSG00000055955	Muscle_Skeletal	0.778657
NEU	NEP	3	52821213	53127652	GLYCTK	ENSG00000168237	Muscle_Skeletal	0.789233
NEU	NEP	3	52821213	53127652	SFMBT1	ENSG00000163935	Artery_Coronary	0.793227
NEU	NEP	3	52821213	53127652	NT5DC2	ENSG00000168268	Esophagus_Gastroesophageal_Junction	0.805834
NEU	NEP	3	52821213	52821213	GNL3	ENSG00000163938	Breast_Mammary_Tissue	0.814458
NEU	NEP	3	52821213	52821213	STIMATE	ENSG00000213533	Adipose_Subcutaneous	0.831181
NEU	NEP	3	52821213	52821213	STIMATE	ENSG00000213533	Muscle_Skeletal	0.832957
NEU	NEP	3	52821213	53127652	GLYCTK	ENSG00000168237	Cells_EBV-transformed_lymphocytes	0.836799
NEU	NEP	3	52821213	53127652	GLYCTK	ENSG00000168237	Minor_Salivary_Gland	0.844404
NEU	NEP	3	52821213	53127652	GLYCTK	ENSG00000168237	Pituitary	0.845649
NEU	NEP	3	52821213	53127652	GLYCTK	ENSG00000168237	Cells_Transformed_fibroblasts	0.884661
NEU	NEP	3	52821213	53127652	PPM1M	ENSG00000164088	Breast_Mammary_Tissue	0.885803
NEU	NEP	3	52821213	52821213	SFMBT1	ENSG00000163935	Brain_Cerebellar_Hemisphere	0.934164
NEU	NEP	3	52821213	52821213	STIMATE	ENSG00000213533	Adipose_Visceral_Omentum	0.942911
NEU	NEP	3	52821213	52821213	STIMATE	ENSG00000213533	Colon_Sigmoid	0.962874
NEU	NEP	3	52821213	53127652	SPCS1	ENSG00000114902	Brain_Cortex	0.964065
NEU	NEP	3	52821213	53127652	PPM1M	ENSG00000164088	Brain_Substantia_nigra	0.96932
NEU	NEP	3	52821213	52821213	ITIH4	ENSG00000055955	Minor_Salivary_Gland	0.97795
NEU	NEP	3	52821213	53127652	PPM1M	ENSG00000164088	Adipose_Subcutaneous	0.980085
NEU	NEP	3	52821213	52821213	STIMATE	ENSG00000213533	Esophagus_Muscularis	0.981466
NEU	NEP	3	52821213	53127652	GLYCTK	ENSG00000168237	Brain_Amygdala	0.992834
NEU	NEP	3	52821213	53127652	PPM1M	ENSG00000164088	Brain_Spinal_cord_cervical_c-1	0.993075
NEU	NEP	3	52821213	53127652	GLYCTK	ENSG00000168237	Brain_Anterior_cingulate_cortex_BA24	0.995469
NEU	NEP	3	52821213	53127652	PPM1M	ENSG00000164088	Brain_Hypothalamus	0.999086
NEU	NRP2	5	177409531	177409531	LMAN2	ENSG00000169223	Thyroid	0.640326
NEU	NRP2	5	177409531	177409531	DBN1	ENSG00000113758	Esophagus_Mucosa	0.661539
NEU	NRP2	5	177409531	177409531	TSPAN17	ENSG00000048140	Pancreas	0.693194
NEU	NRP2	4	186243195	186243195	F11	ENSG00000088926	Artery_Aorta	0.712278
NEU	NRP2	4	186243195	186243195	F11	ENSG00000088926	Pituitary	0.744767
NEU	NRP2	4	186243195	186243195	F11	ENSG00000088926	Brain_Cortex	0.793149
NEU	NRP2	4	186243195	186243195	UFSP2	ENSG00000109775	Whole_Blood	0.806744
NEU	NRP2	5	177409531	177409531	SLC34A1	ENSG00000131183	Skin_Sun_Exposed_Lower_leg	0.840827
NEU	NRP2	5	177409531	177409531	GPRIN1	ENSG00000169258	Brain_Hypothalamus	0.856688
NEU	NRP2	5	177409531	177409531	LMAN2	ENSG00000169223	Artery_Tibial	0.904443
NEU	NRP2	5	177409531	177409531	LMAN2	ENSG00000169223	Artery_Aorta	0.90496
NEU	NRP2	4	186243195	186243195	F11	ENSG00000088926	Brain_Substantia_nigra	0.942264
NEU	NRP2	4	186243195	186243195	F11	ENSG00000088926	Esophagus_Muscularis	0.954248
NEU	NRP2	5	177409531	177409531	F12	ENSG00000131187	Brain_Hypothalamus	0.958179
NEU	NRP2	4	186243195	186243195	F11	ENSG00000088926	Brain_Hippocampus	0.983593
NEU	NRP2	4	186243195	186243195	F11	ENSG00000088926	Artery_Tibial	0.99051
NEU	NRP2	5	177409531	177409531	F12	ENSG00000131187	Liver	0.999219
NEU	PLXNB1	4	186230988	186230988	F11	ENSG00000088926	Artery_Aorta	0.542349
NEU	PLXNB1	4	186230988	186230988	F11	ENSG00000088926	Brain_Cortex	0.636514
NEU	PLXNB1	3	186741160	186741160	IGF2BP2	ENSG00000073792	Brain_Spinal_cord_cervical_c-1	0.685551
NEU	PLXNB1	4	186230988	186230988	UFSP2	ENSG00000109775	Whole_Blood	0.747273
NEU	PLXNB1	3	186741160	186741160	BCL6	ENSG00000113916	Brain_Substantia_nigra	0.75311
NEU	PLXNB1	4	186230988	186230988	F11	ENSG00000088926	Esophagus_Muscularis	0.765138
NEU	PLXNB1	4	186230988	186230988	F11	ENSG00000088926	Pituitary	0.780572
NEU	PLXNB1	4	186230988	186230988	F11	ENSG00000088926	Artery_Tibial	0.95054
NEU	PLXNB1	4	186230988	186230988	F11	ENSG00000088926	Brain_Substantia_nigra	0.959355
NEU	PLXNB1	4	186230988	186230988	F11	ENSG00000088926	Brain_Hippocampus	0.959897
NEU	RGMA	9	35817582	35817582	HRCT1	ENSG00000196196	Pituitary	0.537271
NEU	RGMA	9	35817582	35817582	GBA2	ENSG00000070610	Ovary	0.555874
NEU	RGMA	9	35817582	35817582	TMEM8B	ENSG00000137103	Prostate	0.580886
NEU	RGMA	9	35817582	35817582	GBA2	ENSG00000070610	Pituitary	0.583323
NEU	RGMA	9	35817582	35817582	HINT2	ENSG00000137133	Skin_Not_Sun_Exposed_Suprapubic	0.586552
NEU	RGMA	9	35817582	35817582	NPR2	ENSG00000159899	Pancreas	0.5959
NEU	RGMA	9	35817582	35817582	CREB3	ENSG00000107175	Whole_Blood	0.596935
NEU	RGMA	9	35817582	35817582	TESK1	ENSG00000107140	Adrenal_Gland	0.631672
NEU	RGMA	9	35817582	35817582	TMEM8B	ENSG00000137103	Ovary	0.68999
NEU	RGMA	9	35817582	35817582	SPAG8	ENSG00000137098	Nerve_Tibial	0.715521
NEU	RGMA	9	35817582	35817582	GBA2	ENSG00000070610	Pancreas	0.719732
NEU	RGMA	9	35817582	35817582	TMEM8B	ENSG00000137103	Nerve_Tibial	0.728991
NEU	RGMA	9	35817582	35817582	RGP1	ENSG00000107185	Heart_Atrial_Appendage	0.730735
NEU	RGMA	9	35817582	35817582	TMEM8B	ENSG00000137103	Artery_Tibial	0.756794
NEU	RGMA	9	35817582	35817582	SPAG8	ENSG00000137098	Artery_Tibial	0.770021
NEU	RGMA	9	35817582	35817582	SPAG8	ENSG00000137098	Breast_Mammary_Tissue	0.783754
NEU	RGMA	9	35817582	35817582	TMEM8B	ENSG00000137103	Brain_Caudate_basal_ganglia	0.786672
NEU	RGMA	9	35817582	35817582	GBA2	ENSG00000070610	Brain_Cerebellar_Hemisphere	0.800758
NEU	RGMA	9	35817582	35817582	SPAG8	ENSG00000137098	Pituitary	0.805098
NEU	RGMA	9	35817582	35817582	NPR2	ENSG00000159899	Skin_Sun_Exposed_Lower_leg	0.85322
NEU	RGMA	9	35817582	35817582	RGP1	ENSG00000107185	Artery_Tibial	0.895326
NEU	RGMA	9	35817582	35817582	TMEM8B	ENSG00000137103	Vagina	0.917091
NEU	RGMA	9	35817582	35817582	TMEM8B	ENSG00000137103	Colon_Sigmoid	0.941369
NEU	RGMA	9	35817582	35817582	NPR2	ENSG00000159899	Adipose_Visceral_Omentum	0.942351
NEU	RGMA	9	35817582	35817582	TMEM8B	ENSG00000137103	Skin_Sun_Exposed_Lower_leg	0.943786
NEU	RGMA	9	35817582	35817582	TMEM8B	ENSG00000137103	Breast_Mammary_Tissue	0.944723
NEU	RGMA	9	35817582	35817582	GBA2	ENSG00000070610	Skin_Sun_Exposed_Lower_leg	0.953952
NEU	RGMA	9	35817582	35817582	TMEM8B	ENSG00000137103	Esophagus_Gastroesophageal_Junction	0.955557
NEU	RGMA	9	35817582	35817582	TMEM8B	ENSG00000137103	Spleen	0.960029
NEU	RGMA	9	35817582	35817582	TMEM8B	ENSG00000137103	Brain_Cortex	0.960706
NEU	RGMA	9	35817582	35817582	SPAG8	ENSG00000137098	Lung	0.961353
NEU	RGMA	9	35817582	35817582	TMEM8B	ENSG00000137103	Muscle_Skeletal	0.962673
NEU	RGMA	9	35817582	35817582	TMEM8B	ENSG00000137103	Uterus	0.963179
NEU	RGMA	9	35817582	35817582	TMEM8B	ENSG00000137103	Pancreas	0.966391
NEU	RGMA	9	35817582	35817582	TMEM8B	ENSG00000137103	Brain_Nucleus_accumbens_basal_ganglia	0.966606
NEU	RGMA	9	35817582	35817582	TMEM8B	ENSG00000137103	Cells_Transformed_fibroblasts	0.966835
NEU	RGMA	9	35817582	35817582	TMEM8B	ENSG00000137103	Esophagus_Muscularis	0.967235
NEU	RGMA	9	35817582	35817582	HINT2	ENSG00000137133	Skin_Sun_Exposed_Lower_leg	0.967343
NEU	RGMA	9	35817582	35817582	TMEM8B	ENSG00000137103	Brain_Substantia_nigra	0.968444
NEU	RGMA	9	35817582	35817582	RGP1	ENSG00000107185	Spleen	0.969007
NEU	RGMA	9	35817582	35817582	TMEM8B	ENSG00000137103	Small_Intestine_Terminal_Ileum	0.970298
NEU	RGMA	9	35817582	35817582	TMEM8B	ENSG00000137103	Heart_Left_Ventricle	0.971864
NEU	RGMA	9	35817582	35817582	TMEM8B	ENSG00000137103	Esophagus_Mucosa	0.972575
NEU	RGMA	9	35817582	35817582	TMEM8B	ENSG00000137103	Brain_Frontal_Cortex_BA9	0.973899
NEU	RGMA	9	35817582	35817582	TMEM8B	ENSG00000137103	Heart_Atrial_Appendage	0.974227
NEU	RGMA	9	35817582	35817582	TMEM8B	ENSG00000137103	Testis	0.976219
NEU	RGMA	9	35817582	35817582	TMEM8B	ENSG00000137103	Brain_Spinal_cord_cervical_c-1	0.978929
NEU	RGMA	9	35817582	35817582	TMEM8B	ENSG00000137103	Colon_Transverse	0.979375
NEU	RGMA	9	35817582	35817582	TMEM8B	ENSG00000137103	Brain_Cerebellum	0.97965
NEU	RGMA	9	35817582	35817582	TMEM8B	ENSG00000137103	Skin_Not_Sun_Exposed_Suprapubic	0.980115
NEU	RGMA	9	35817582	35817582	TMEM8B	ENSG00000137103	Stomach	0.980602
NEU	RGMA	9	35817582	35817582	TMEM8B	ENSG00000137103	Adipose_Visceral_Omentum	0.980867
NEU	RGMA	9	35817582	35817582	TMEM8B	ENSG00000137103	Brain_Amygdala	0.981735
NEU	RGMA	9	35817582	35817582	TMEM8B	ENSG00000137103	Adipose_Subcutaneous	0.981847
NEU	RGMA	9	35817582	35817582	TMEM8B	ENSG00000137103	Artery_Coronary	0.982075
NEU	RGMA	9	35817582	35817582	TMEM8B	ENSG00000137103	Liver	0.983058
NEU	RGMA	9	35817582	35817582	TMEM8B	ENSG00000137103	Brain_Putamen_basal_ganglia	0.983078
NEU	RGMA	9	35817582	35817582	TMEM8B	ENSG00000137103	Lung	0.983298
NEU	RGMA	9	35817582	35817582	TMEM8B	ENSG00000137103	Artery_Aorta	0.983317
NEU	RGMA	9	35817582	35817582	TMEM8B	ENSG00000137103	Thyroid	0.983485
NEU	RGMA	9	35817582	35817582	TMEM8B	ENSG00000137103	Brain_Hypothalamus	0.983993
NEU	RGMA	9	35817582	35817582	TMEM8B	ENSG00000137103	Brain_Cerebellar_Hemisphere	0.984226
NEU	RGMA	9	35817582	35817582	TMEM8B	ENSG00000137103	Brain_Hippocampus	0.98484
NEU	RGMA	9	35817582	35817582	TMEM8B	ENSG00000137103	Brain_Anterior_cingulate_cortex_BA24	0.985246
NEU	RGMA	9	35817582	35817582	TMEM8B	ENSG00000137103	Adrenal_Gland	0.98678
NEU	RGMA	9	35817582	35817582	TMEM8B	ENSG00000137103	Cells_EBV-transformed_lymphocytes	0.995761
NEU	SIGLEC-9	3	98698056	98698056	ST3GAL6	ENSG00000064225	Liver	0.576558
NEU	SIGLEC-9	3	98698056	98698056	CPOX	ENSG00000080819	Brain_Cerebellar_Hemisphere	0.635556
NEU	SIGLEC-9	3	98698056	98698056	ST3GAL6	ENSG00000064225	Muscle_Skeletal	0.760054
NEU	SIGLEC-9	3	98698056	98698056	ST3GAL6	ENSG00000064225	Cells_Transformed_fibroblasts	0.983509
NEU	SIGLEC-9	3	98698056	98698056	ST3GAL6	ENSG00000064225	Lung	0.990858
NEU	SIGLEC-9	3	98698056	98698056	ST3GAL6	ENSG00000064225	Thyroid	0.994341
NEU	SIGLEC-9	3	98698056	98698056	ST3GAL6	ENSG00000064225	Esophagus_Mucosa	0.996886
NEU	SMPD1	12	101825121	101825121	GNPTAB	ENSG00000111670	Adrenal_Gland	0.546138
NEU	SMPD1	12	101825121	101825121	DRAM1	ENSG00000136048	Brain_Putamen_basal_ganglia	0.57517
NEU	SMPD1	12	101825121	101825121	GNPTAB	ENSG00000111670	Stomach	0.578825
NEU	SMPD1	12	101825121	101825121	GNPTAB	ENSG00000111670	Esophagus_Mucosa	0.580121
NEU	SMPD1	12	101825121	101825121	SYCP3	ENSG00000139351	Esophagus_Mucosa	0.765894
NEU	SMPD1	12	101825121	101825121	GNPTAB	ENSG00000111670	Liver	0.895815
NEU	UNC5C	19	32339355	32339355	ZNF507	ENSG00000168813	Brain_Caudate_basal_ganglia	0.611888
NEU	UNC5C	19	32339355	32339355	ZNF507	ENSG00000168813	Heart_Left_Ventricle	0.694212
NEU	UNC5C	19	32339355	32339355	ZNF507	ENSG00000168813	Brain_Hippocampus	0.791221
NEU	UNC5C	19	32339355	32339355	ZNF507	ENSG00000168813	Breast_Mammary_Tissue	0.820761
NEU	UNC5C	19	32339355	32339355	ZNF507	ENSG00000168813	Brain_Nucleus_accumbens_basal_ganglia	0.840861
NEU	UNC5C	19	32339355	32339355	ZNF507	ENSG00000168813	Skin_Not_Sun_Exposed_Suprapubic	0.847904
NEU	UNC5C	19	32339355	32339355	DPY19L3	ENSG00000178904	Thyroid	0.893534
NEU	UNC5C	19	32339355	32339355	DPY19L3	ENSG00000178904	Artery_Aorta	0.909119
NEU	UNC5C	19	32339355	32339355	DPY19L3	ENSG00000178904	Esophagus_Gastroesophageal_Junction	0.928825
NEU	UNC5C	19	32339355	32339355	DPY19L3	ENSG00000178904	Cells_Transformed_fibroblasts	0.970946
NEX	ADAM15	9	133255928	133255928	VAV2	ENSG00000160293	Pituitary	0.584105
NEX	ADAM15	9	133255928	133255928	OBP2B	ENSG00000171102	Heart_Left_Ventricle	0.647091
NEX	ADAM15	9	133255928	133255928	ABO	ENSG00000175164	Brain_Hippocampus	0.65851
NEX	ADAM15	9	133255928	133255928	ABO	ENSG00000175164	Pituitary	0.7547
NEX	ADAM15	9	133255928	133255928	ABO	ENSG00000175164	Brain_Substantia_nigra	0.820027
NEX	ADAM15	9	133255928	133255928	ABO	ENSG00000175164	Brain_Hypothalamus	0.828182
NEX	ADAM15	9	133255928	133255928	ABO	ENSG00000175164	Small_Intestine_Terminal_Ileum	0.892892
NEX	ADAM15	9	133255928	133255928	ABO	ENSG00000175164	Brain_Amygdala	0.906267
NEX	ADAM15	9	133255928	133255928	ABO	ENSG00000175164	Stomach	0.97337
NEX	ADAM15	9	133255928	133255928	ABO	ENSG00000175164	Esophagus_Gastroesophageal_Junction	0.976606
NEX	ADAM15	9	133255928	133255928	ABO	ENSG00000175164	Prostate	0.977285
NEX	ADAM15	9	133255928	133255928	ABO	ENSG00000175164	Skin_Not_Sun_Exposed_Suprapubic	0.97803
NEX	ADAM15	9	133255928	133255928	ABO	ENSG00000175164	Brain_Anterior_cingulate_cortex_BA24	0.981791
NEX	ADAM15	9	133255928	133255928	ABO	ENSG00000175164	Lung	0.982725
NEX	ADAM15	9	133255928	133255928	ABO	ENSG00000175164	Brain_Frontal_Cortex_BA9	0.985061
NEX	ADAM15	9	133255928	133255928	ABO	ENSG00000175164	Ovary	0.985307
NEX	ADAM15	9	133255928	133255928	ABO	ENSG00000175164	Nerve_Tibial	0.986657
NEX	ADAM15	9	133255928	133255928	ABO	ENSG00000175164	Spleen	0.986709
NEX	ADAM15	9	133255928	133255928	ABO	ENSG00000175164	Brain_Cortex	0.986933
NEX	ADAM15	9	133255928	133255928	ABO	ENSG00000175164	Testis	0.987405
NEX	ADAM15	9	133255928	133255928	ABO	ENSG00000175164	Thyroid	0.990179
NEX	BST2	9	133274084	133274084	ABO	ENSG00000175164	Brain_Cerebellar_Hemisphere	0.516669
NEX	BST2	9	133274084	133274084	ABO	ENSG00000175164	Brain_Amygdala	0.567996
NEX	BST2	9	133274084	133274084	ABO	ENSG00000175164	Brain_Hypothalamus	0.633085
NEX	BST2	9	133274084	133274084	ABO	ENSG00000175164	Liver	0.690996
NEX	BST2	9	133274084	133274084	ABO	ENSG00000175164	Brain_Nucleus_accumbens_basal_ganglia	0.729665
NEX	BST2	9	133274084	133274084	ABO	ENSG00000175164	Stomach	0.781239
NEX	BST2	9	133274084	133274084	ABO	ENSG00000175164	Esophagus_Gastroesophageal_Junction	0.802618
NEX	BST2	9	133274084	133274084	ABO	ENSG00000175164	Lung	0.849735
NEX	BST2	9	133274084	133274084	ABO	ENSG00000175164	Skin_Not_Sun_Exposed_Suprapubic	0.868598
NEX	BST2	9	133274084	133274084	ABO	ENSG00000175164	Prostate	0.872424
NEX	BST2	9	133274084	133274084	ABO	ENSG00000175164	Nerve_Tibial	0.8798
NEX	BST2	9	133274084	133274084	ABO	ENSG00000175164	Brain_Frontal_Cortex_BA9	0.884745
NEX	BST2	9	133274084	133274084	ABO	ENSG00000175164	Brain_Anterior_cingulate_cortex_BA24	0.889992
NEX	BST2	9	133274084	133274084	ABO	ENSG00000175164	Thyroid	0.908073
NEX	BST2	9	133274084	133274084	ABO	ENSG00000175164	Brain_Cortex	0.91317
NEX	BST2	9	133274084	133274084	ABO	ENSG00000175164	Spleen	0.922648
NEX	BST2	9	133274084	133274084	ABO	ENSG00000175164	Testis	0.927741
NEX	BST2	9	133274084	133274084	ABO	ENSG00000175164	Ovary	0.943098
NEX	BST2	9	133274084	133274084	ABO	ENSG00000175164	Heart_Atrial_Appendage	0.943746
NEX	BST2	9	133274084	133274084	ABO	ENSG00000175164	Pituitary	0.968048
NEX	BST2	9	133274084	133274084	ABO	ENSG00000175164	Artery_Aorta	0.971237
NEX	BST2	9	133274084	133274084	ABO	ENSG00000175164	Uterus	0.977123
NEX	BST2	9	133274084	133274084	ABO	ENSG00000175164	Muscle_Skeletal	0.977266
NEX	BST2	9	133274084	133274084	ABO	ENSG00000175164	Esophagus_Muscularis	0.977333
NEX	BST2	9	133274084	133274084	ABO	ENSG00000175164	Artery_Tibial	0.977392
NEX	BST2	9	133274084	133274084	ABO	ENSG00000175164	Adipose_Subcutaneous	0.977394
NEX	BST2	9	133274084	133274084	ABO	ENSG00000175164	Adipose_Visceral_Omentum	0.977394
NEX	BST2	9	133274084	133274084	ABO	ENSG00000175164	Heart_Left_Ventricle	0.977394
NEX	BST2	9	133274084	133274084	ABO	ENSG00000175164	Breast_Mammary_Tissue	0.978887
NEX	BST2	9	133274084	133274084	ABO	ENSG00000175164	Adrenal_Gland	0.980536
NEX	BST2	9	133274084	133274084	ABO	ENSG00000175164	Colon_Sigmoid	0.983343
NEX	BST2	9	133274084	133274084	ABO	ENSG00000175164	Artery_Coronary	0.985906
NEX	BST2	9	133274084	133274084	ABO	ENSG00000175164	Esophagus_Mucosa	0.986125
NEX	BST2	9	133274084	133274084	ABO	ENSG00000175164	Colon_Transverse	0.995678
NEX	CDH17	9	133253728	133253728	ABO	ENSG00000175164	Brain_Caudate_basal_ganglia	0.507549
NEX	CDH17	19	48703205	48703205	MAMSTR	ENSG00000176909	Brain_Spinal_cord_cervical_c-1	0.515907
NEX	CDH17	19	48703205	48703205	NTN5	ENSG00000142233	Minor_Salivary_Gland	0.519415
NEX	CDH17	19	48703205	48703205	FUT2	ENSG00000176920	Brain_Hippocampus	0.524113
NEX	CDH17	19	48703205	48703205	NTN5	ENSG00000142233	Muscle_Skeletal	0.5329
NEX	CDH17	19	48703205	48703205	NTN5	ENSG00000142233	Small_Intestine_Terminal_Ileum	0.547585
NEX	CDH17	19	48703205	48703205	GRWD1	ENSG00000105447	Ovary	0.553728
NEX	CDH17	19	48703205	48703205	NTN5	ENSG00000142233	Stomach	0.562117
NEX	CDH17	9	133253728	133253728	VAV2	ENSG00000160293	Brain_Nucleus_accumbens_basal_ganglia	0.568008
NEX	CDH17	9	133253728	133253728	REXO4	ENSG00000148300	Heart_Atrial_Appendage	0.569302
NEX	CDH17	19	48703205	48703205	NTN5	ENSG00000142233	Brain_Caudate_basal_ganglia	0.574902
NEX	CDH17	19	48703205	48703205	NTN5	ENSG00000142233	Artery_Tibial	0.591845
NEX	CDH17	9	133253728	133253728	VAV2	ENSG00000160293	Pituitary	0.593914
NEX	CDH17	19	48703205	48703205	NTN5	ENSG00000142233	Adrenal_Gland	0.59835
NEX	CDH17	9	133253728	133264504	GTF3C4	ENSG00000125484	Stomach	0.608224
NEX	CDH17	9	133253728	133264504	MYMK	ENSG00000187616	Brain_Spinal_cord_cervical_c-1	0.621477
NEX	CDH17	19	48703205	48703205	NTN5	ENSG00000142233	Brain_Hypothalamus	0.630577
NEX	CDH17	9	133253728	133253728	OBP2B	ENSG00000171102	Heart_Left_Ventricle	0.667264
NEX	CDH17	19	48703205	48703205	FUT2	ENSG00000176920	Lung	0.668607
NEX	CDH17	19	48703205	48703205	MAMSTR	ENSG00000176909	Esophagus_Gastroesophageal_Junction	0.669853
NEX	CDH17	9	133253728	133253728	ABO	ENSG00000175164	Brain_Hippocampus	0.671569
NEX	CDH17	19	48703205	48703205	NTN5	ENSG00000142233	Brain_Cerebellum	0.671971
NEX	CDH17	19	48703205	48703205	NTN5	ENSG00000142233	Skin_Sun_Exposed_Lower_leg	0.679347
NEX	CDH17	19	48703205	48703205	MAMSTR	ENSG00000176909	Brain_Cortex	0.716029
NEX	CDH17	9	133253728	133253728	ABO	ENSG00000175164	Pituitary	0.717708
NEX	CDH17	19	48703205	48703205	FUT2	ENSG00000176920	Pituitary	0.728952
NEX	CDH17	19	48703205	48703205	NTN5	ENSG00000142233	Brain_Nucleus_accumbens_basal_ganglia	0.729107
NEX	CDH17	19	48703205	48703205	DKKL1	ENSG00000104901	Brain_Spinal_cord_cervical_c-1	0.767093
NEX	CDH17	19	48703205	48703205	MAMSTR	ENSG00000176909	Esophagus_Muscularis	0.779211
NEX	CDH17	19	48703205	48703205	NTN5	ENSG00000142233	Pancreas	0.802053
NEX	CDH17	19	48703205	48703205	NTN5	ENSG00000142233	Brain_Spinal_cord_cervical_c-1	0.818703
NEX	CDH17	19	48703205	48703205	MAMSTR	ENSG00000176909	Cells_Transformed_fibroblasts	0.831769
NEX	CDH17	9	133253728	133253728	ABO	ENSG00000175164	Brain_Substantia_nigra	0.832651
NEX	CDH17	9	133253728	133253728	ABO	ENSG00000175164	Brain_Hypothalamus	0.841283
NEX	CDH17	19	48703205	48703205	FUT2	ENSG00000176920	Breast_Mammary_Tissue	0.841447
NEX	CDH17	19	48703205	48703205	MAMSTR	ENSG00000176909	Brain_Anterior_cingulate_cortex_BA24	0.843132
NEX	CDH17	19	48703205	48703205	NTN5	ENSG00000142233	Esophagus_Mucosa	0.851213
NEX	CDH17	19	48703205	48703205	MAMSTR	ENSG00000176909	Adrenal_Gland	0.86262
NEX	CDH17	19	48703205	48703205	MAMSTR	ENSG00000176909	Colon_Sigmoid	0.882365
NEX	CDH17	19	48703205	48703205	NTN5	ENSG00000142233	Artery_Aorta	0.883937
NEX	CDH17	9	133253728	133253728	ABO	ENSG00000175164	Small_Intestine_Terminal_Ileum	0.90056
NEX	CDH17	19	48703205	48703205	NTN5	ENSG00000142233	Brain_Putamen_basal_ganglia	0.902702
NEX	CDH17	19	48703205	48703205	NTN5	ENSG00000142233	Brain_Substantia_nigra	0.907579
NEX	CDH17	19	48703205	48703205	NTN5	ENSG00000142233	Whole_Blood	0.908908
NEX	CDH17	19	48703205	48703205	BICRA	ENSG00000063169	Nerve_Tibial	0.911592
NEX	CDH17	19	48703205	48703205	NTN5	ENSG00000142233	Cells_Transformed_fibroblasts	0.918276
NEX	CDH17	9	133253728	133253728	ABO	ENSG00000175164	Brain_Amygdala	0.91872
NEX	CDH17	9	133253728	133253728	ABO	ENSG00000175164	Skin_Sun_Exposed_Lower_leg	0.931785
NEX	CDH17	19	48703205	48703205	FUT2	ENSG00000176920	Brain_Anterior_cingulate_cortex_BA24	0.952401
NEX	CDH17	19	48703205	48703205	NTN5	ENSG00000142233	Spleen	0.954469
NEX	CDH17	19	48703205	48703205	MAMSTR	ENSG00000176909	Brain_Putamen_basal_ganglia	0.955098
NEX	CDH17	19	48703205	48703205	FUT2	ENSG00000176920	Brain_Putamen_basal_ganglia	0.966023
NEX	CDH17	9	133253728	133253728	ABO	ENSG00000175164	Esophagus_Gastroesophageal_Junction	0.967715
NEX	CDH17	9	133253728	133253728	ABO	ENSG00000175164	Prostate	0.978645
NEX	CDH17	19	48703205	48703205	MAMSTR	ENSG00000176909	Brain_Hippocampus	0.979189
NEX	CDH17	9	133253728	133253728	ABO	ENSG00000175164	Stomach	0.980348
NEX	CDH17	9	133253728	133253728	ABO	ENSG00000175164	Skin_Not_Sun_Exposed_Suprapubic	0.981412
NEX	CDH17	9	133253728	133253728	ABO	ENSG00000175164	Brain_Anterior_cingulate_cortex_BA24	0.982936
NEX	CDH17	9	133253728	133253728	ABO	ENSG00000175164	Ovary	0.985441
NEX	CDH17	19	48703205	48703205	NTN5	ENSG00000142233	Esophagus_Muscularis	0.98607
NEX	CDH17	9	133253728	133253728	ABO	ENSG00000175164	Testis	0.986412
NEX	CDH17	9	133253728	133253728	ABO	ENSG00000175164	Spleen	0.986474
NEX	CDH17	9	133253728	133253728	ABO	ENSG00000175164	Brain_Frontal_Cortex_BA9	0.986938
NEX	CDH17	9	133253728	133253728	ABO	ENSG00000175164	Brain_Cortex	0.987078
NEX	CDH17	19	48703205	48703205	FUT2	ENSG00000176920	Small_Intestine_Terminal_Ileum	0.987161
NEX	CDH17	19	48703205	48703205	NTN5	ENSG00000142233	Skin_Not_Sun_Exposed_Suprapubic	0.987882
NEX	CDH17	9	133253728	133253728	ABO	ENSG00000175164	Thyroid	0.9884
NEX	CDH17	19	48703205	48703205	NTN5	ENSG00000142233	Brain_Cerebellar_Hemisphere	0.988788
NEX	CDH17	9	133253728	133253728	ABO	ENSG00000175164	Nerve_Tibial	0.989258
NEX	CDH17	9	133253728	133253728	ABO	ENSG00000175164	Lung	0.989779
NEX	CDH17	19	48703205	48703205	FUT2	ENSG00000176920	Cells_Transformed_fibroblasts	0.990927
NEX	CDH17	19	48703205	48703205	FUT2	ENSG00000176920	Colon_Transverse	0.991325
NEX	CDH17	19	48703205	48703205	FUT2	ENSG00000176920	Brain_Caudate_basal_ganglia	0.992949
NEX	CDH17	19	48703205	48703205	NTN5	ENSG00000142233	Thyroid	0.994502
NEX	CDH17	19	48703205	48703205	FUT2	ENSG00000176920	Skin_Sun_Exposed_Lower_leg	0.994969
NEX	CDH17	19	48703205	48703205	FUT2	ENSG00000176920	Stomach	0.994991
NEX	CDH17	19	48703205	48703205	FUT2	ENSG00000176920	Esophagus_Mucosa	0.995019
NEX	CDH17	19	48703205	48703205	FUT2	ENSG00000176920	Minor_Salivary_Gland	0.995019
NEX	CDH17	19	48703205	48703205	FUT2	ENSG00000176920	Pancreas	0.995019
NEX	CDH17	19	48703205	48703205	FUT2	ENSG00000176920	Skin_Not_Sun_Exposed_Suprapubic	0.995031
NEX	DPEP2	9	133274414	133274414	RALGDS	ENSG00000160271	Minor_Salivary_Gland	0.551162
NEX	DPEP2	9	133274414	133274414	WDR5	ENSG00000196363	Brain_Amygdala	0.562944
NEX	DPEP2	9	133274414	133274414	GTF3C4	ENSG00000125484	Stomach	0.798241
NEX	ECE1	4	186219122	186219122	F11	ENSG00000088926	Pituitary	0.620402
NEX	ECE1	4	186219122	186219122	F11	ENSG00000088926	Brain_Substantia_nigra	0.770483
NEX	ECE1	4	186219122	186219122	F11	ENSG00000088926	Artery_Tibial	0.773866
NEX	ECE1	4	186219122	186219122	F11	ENSG00000088926	Brain_Hippocampus	0.873763
NEX	ECE1	4	186219122	186219122	KLKB1	ENSG00000164344	Uterus	0.882017
NEX	ECE1	4	186219122	186219122	F11	ENSG00000088926	Nerve_Tibial	0.934587
NEX	ECE1	4	186219122	186219122	F11	ENSG00000088926	Colon_Transverse	0.939124
NEX	ECE1	4	186219122	186219122	F11	ENSG00000088926	Esophagus_Muscularis	0.974145
NEX	ECE1	4	186219122	186219122	F11	ENSG00000088926	Brain_Cortex	0.980205
NEX	ECE1	4	186219122	186219122	F11	ENSG00000088926	Artery_Coronary	0.982861
NEX	EIF4B	4	186235350	186235350	F11	ENSG00000088926	Artery_Aorta	0.566276
NEX	EIF4B	4	186235350	186235350	KLKB1	ENSG00000164344	Uterus	0.612355
NEX	EIF4B	4	186235350	186235350	F11	ENSG00000088926	Colon_Transverse	0.710711
NEX	EIF4B	4	186235350	186235350	F11	ENSG00000088926	Nerve_Tibial	0.726177
NEX	EIF4B	4	186235350	186235350	UFSP2	ENSG00000109775	Whole_Blood	0.757527
NEX	EIF4B	4	186235350	186235350	F11	ENSG00000088926	Pituitary	0.758313
NEX	EIF4B	4	186235350	186235350	F11	ENSG00000088926	Artery_Coronary	0.817321
NEX	EIF4B	4	186235350	186235350	F11	ENSG00000088926	Brain_Cortex	0.912246
NEX	EIF4B	4	186235350	186235350	F11	ENSG00000088926	Esophagus_Muscularis	0.930984
NEX	EIF4B	4	186235350	186235350	F11	ENSG00000088926	Brain_Substantia_nigra	0.950224
NEX	EIF4B	4	186235350	186235350	F11	ENSG00000088926	Artery_Tibial	0.954645
NEX	EIF4B	4	186235350	186235350	F11	ENSG00000088926	Brain_Hippocampus	0.960347
NEX	IFNL1	2	162254026	162254026	KCNH7	ENSG00000184611	Brain_Putamen_basal_ganglia	0.520019
NEX	IFNL1	2	162254026	162254026	SLC4A10	ENSG00000144290	Small_Intestine_Terminal_Ileum	0.59734
NEX	IL3RA	9	133274414	133255928	VAV2	ENSG00000160293	Brain_Nucleus_accumbens_basal_ganglia	0.560307
NEX	IL3RA	9	133274414	133274414	WDR5	ENSG00000196363	Brain_Amygdala	0.571929
NEX	IL3RA	9	133274414	133274414	RALGDS	ENSG00000160271	Minor_Salivary_Gland	0.575239
NEX	IL3RA	9	133274414	133255928	VAV2	ENSG00000160293	Pituitary	0.591965
NEX	IL3RA	9	133274414	133255928	OBP2B	ENSG00000171102	Heart_Left_Ventricle	0.616969
NEX	IL3RA	9	133274414	133255928	ABO	ENSG00000175164	Brain_Hippocampus	0.688143
NEX	IL3RA	9	133274414	133255928	ABO	ENSG00000175164	Pituitary	0.753823
NEX	IL3RA	9	133274414	133274414	GTF3C4	ENSG00000125484	Stomach	0.806937
NEX	IL3RA	9	133274414	133255928	ABO	ENSG00000175164	Brain_Substantia_nigra	0.825559
NEX	IL3RA	9	133274414	133255928	ABO	ENSG00000175164	Brain_Hypothalamus	0.842103
NEX	IL3RA	9	133274414	133255928	ABO	ENSG00000175164	Small_Intestine_Terminal_Ileum	0.882587
NEX	IL3RA	9	133274414	133255928	ABO	ENSG00000175164	Brain_Amygdala	0.896875
NEX	IL3RA	9	133274414	133255928	ABO	ENSG00000175164	Lung	0.947188
NEX	IL3RA	9	133274414	133255928	ABO	ENSG00000175164	Nerve_Tibial	0.959979
NEX	IL3RA	9	133274414	133255928	ABO	ENSG00000175164	Thyroid	0.970837
NEX	IL3RA	9	133274414	133255928	ABO	ENSG00000175164	Brain_Frontal_Cortex_BA9	0.972976
NEX	IL3RA	9	133274414	133255928	ABO	ENSG00000175164	Esophagus_Gastroesophageal_Junction	0.97687
NEX	IL3RA	9	133274414	133255928	ABO	ENSG00000175164	Stomach	0.977127
NEX	IL3RA	9	133274414	133255928	ABO	ENSG00000175164	Skin_Not_Sun_Exposed_Suprapubic	0.977686
NEX	IL3RA	9	133274414	133255928	ABO	ENSG00000175164	Prostate	0.979817
NEX	IL3RA	9	133274414	133255928	ABO	ENSG00000175164	Brain_Anterior_cingulate_cortex_BA24	0.981612
NEX	IL3RA	9	133274414	133255928	ABO	ENSG00000175164	Ovary	0.985155
NEX	IL3RA	9	133274414	133255928	ABO	ENSG00000175164	Brain_Cortex	0.985256
NEX	IL3RA	9	133274414	133255928	ABO	ENSG00000175164	Spleen	0.987795
NEX	IL3RA	9	133274414	133255928	ABO	ENSG00000175164	Testis	0.98952
NEX	ISLR2	9	133274414	133254260	VAV2	ENSG00000160293	Brain_Nucleus_accumbens_basal_ganglia	0.563043
NEX	ISLR2	9	133274414	133274414	WDR5	ENSG00000196363	Brain_Amygdala	0.571587
NEX	ISLR2	9	133274414	133274414	RALGDS	ENSG00000160271	Minor_Salivary_Gland	0.57452
NEX	ISLR2	9	133274414	133254260	VAV2	ENSG00000160293	Pituitary	0.588377
NEX	ISLR2	9	133274414	133254260	OBP2B	ENSG00000171102	Heart_Left_Ventricle	0.654232
NEX	ISLR2	9	133274414	133254260	ABO	ENSG00000175164	Brain_Hippocampus	0.690909
NEX	ISLR2	9	133274414	133254260	ABO	ENSG00000175164	Pituitary	0.741472
NEX	ISLR2	9	133274414	133274414	GTF3C4	ENSG00000125484	Stomach	0.814351
NEX	ISLR2	9	133274414	133254260	ABO	ENSG00000175164	Brain_Substantia_nigra	0.828853
NEX	ISLR2	9	133274414	133254260	ABO	ENSG00000175164	Brain_Hypothalamus	0.842812
NEX	ISLR2	9	133274414	133254260	ABO	ENSG00000175164	Small_Intestine_Terminal_Ileum	0.887077
NEX	ISLR2	9	133274414	133254260	ABO	ENSG00000175164	Brain_Amygdala	0.898152
NEX	ISLR2	9	133274414	133254260	ABO	ENSG00000175164	Lung	0.969854
NEX	ISLR2	9	133274414	133254260	ABO	ENSG00000175164	Esophagus_Gastroesophageal_Junction	0.97276
NEX	ISLR2	9	133274414	133254260	ABO	ENSG00000175164	Stomach	0.97546
NEX	ISLR2	9	133274414	133254260	ABO	ENSG00000175164	Nerve_Tibial	0.976822
NEX	ISLR2	9	133274414	133254260	ABO	ENSG00000175164	Skin_Not_Sun_Exposed_Suprapubic	0.979229
NEX	ISLR2	9	133274414	133254260	ABO	ENSG00000175164	Brain_Frontal_Cortex_BA9	0.979519
NEX	ISLR2	9	133274414	133254260	ABO	ENSG00000175164	Prostate	0.979597
NEX	ISLR2	9	133274414	133254260	ABO	ENSG00000175164	Brain_Anterior_cingulate_cortex_BA24	0.982332
NEX	ISLR2	9	133274414	133254260	ABO	ENSG00000175164	Thyroid	0.982962
NEX	ISLR2	9	133274414	133254260	ABO	ENSG00000175164	Ovary	0.985762
NEX	ISLR2	9	133274414	133254260	ABO	ENSG00000175164	Brain_Cortex	0.986292
NEX	ISLR2	9	133274414	133254260	ABO	ENSG00000175164	Spleen	0.987893
NEX	ISLR2	9	133274414	133254260	ABO	ENSG00000175164	Testis	0.989254
NEX	KIR2DL3	6	31272403	31272403	CCHCR1	ENSG00000204536	Brain_Substantia_nigra	0.50485
NEX	KIR2DL3	6	31272403	31272403	GNL1	ENSG00000204590	Small_Intestine_Terminal_Ileum	0.523277
NEX	KIR2DL3	6	31272403	31272403	C2	ENSG00000166278	Brain_Hippocampus	0.568128
NEX	KIR2DL3	6	31272403	31172311	ATP6V1G2	ENSG00000213760	Brain_Caudate_basal_ganglia	0.637401
NEX	KIR2DL3	6	31272403	31172311	AGER	ENSG00000204305	Brain_Hippocampus	0.639444
NEX	KIR2DL3	6	31272403	31272403	PPT2	ENSG00000221988	Prostate	0.655625
NEX	KIR2DL3	6	31272403	31172311	IER3	ENSG00000137331	Artery_Coronary	0.656385
NEX	KIR2DL3	6	31272403	31272403	CSNK2B	ENSG00000204435	Lung	0.680955
NEX	KIR2DL3	6	31272403	31272403	HLA-B	ENSG00000234745	Vagina	0.749462
NEX	KIR2DL3	6	31272403	31272403	HLA-C	ENSG00000204525	Brain_Frontal_Cortex_BA9	0.787661
NEX	KIR2DL3	6	31272403	31272403	HLA-C	ENSG00000204525	Pancreas	0.886772
NEX	KIR2DL3	6	31272403	31272403	HLA-C	ENSG00000204525	Artery_Tibial	0.920446
NEX	KIR2DL3	6	31272403	31272403	HLA-C	ENSG00000204525	Esophagus_Mucosa	0.963159
NEX	KIR2DL3	6	31272403	31272403	HLA-C	ENSG00000204525	Brain_Cerebellum	0.97392
NEX	KIR2DL3	6	31272403	31272403	HLA-C	ENSG00000204525	Brain_Caudate_basal_ganglia	0.974862
NEX	KIR2DL3	6	31272403	31272403	HLA-C	ENSG00000204525	Colon_Sigmoid	0.985773
NEX	KIR2DL3	6	31272403	31272403	HLA-C	ENSG00000204525	Esophagus_Gastroesophageal_Junction	0.988909
NEX	KIR2DL3	6	31272403	31272403	HLA-C	ENSG00000204525	Adrenal_Gland	0.990736
NEX	KIR2DL3	6	31272403	31272403	HLA-C	ENSG00000204525	Prostate	0.993047
NEX	KIR2DL3	6	31272403	31272403	HLA-C	ENSG00000204525	Brain_Hippocampus	0.993264
NEX	KIR2DL3	6	31272403	31272403	HLA-C	ENSG00000204525	Stomach	0.993774
NEX	KIR2DL3	6	31272403	31272403	HLA-C	ENSG00000204525	Brain_Putamen_basal_ganglia	0.994021
NEX	KIR2DL3	6	31272403	31272403	HLA-C	ENSG00000204525	Ovary	0.994021
NEX	KIR2DL3	6	31272403	31272403	HLA-C	ENSG00000204525	Cells_Transformed_fibroblasts	0.994935
NEX	KIR2DL3	6	31272403	31272403	HLA-C	ENSG00000204525	Pituitary	0.995099
NEX	KIR2DL3	6	31272403	31272403	HLA-C	ENSG00000204525	Esophagus_Muscularis	0.995606
NEX	KIR2DL3	6	31272403	31272403	HLA-C	ENSG00000204525	Brain_Cerebellar_Hemisphere	0.995828
NEX	KIR2DL3	6	31272403	31272403	HLA-C	ENSG00000204525	Brain_Cortex	0.996939
NEX	KIR2DL3	6	31272403	31272403	HLA-C	ENSG00000204525	Muscle_Skeletal	0.998032
NEX	KIR2DL3	6	31272403	31272403	HLA-C	ENSG00000204525	Artery_Aorta	0.999055
NEX	KIR2DL3	6	31272403	31272403	HLA-C	ENSG00000204525	Testis	0.999055
NEX	KIRREL2	9	133255928	133255928	VAV2	ENSG00000160293	Pituitary	0.59531
NEX	KIRREL2	9	133255928	133255928	OBP2B	ENSG00000171102	Heart_Left_Ventricle	0.622988
NEX	KIRREL2	9	133255928	133255928	ABO	ENSG00000175164	Brain_Hippocampus	0.681655
NEX	KIRREL2	9	133255928	133255928	ABO	ENSG00000175164	Pituitary	0.721516
NEX	KIRREL2	9	133255928	133255928	ABO	ENSG00000175164	Brain_Substantia_nigra	0.814135
NEX	KIRREL2	9	133255928	133255928	ABO	ENSG00000175164	Brain_Hypothalamus	0.83569
NEX	KIRREL2	9	133255928	133255928	ABO	ENSG00000175164	Small_Intestine_Terminal_Ileum	0.883063
NEX	KIRREL2	9	133255928	133255928	ABO	ENSG00000175164	Brain_Amygdala	0.892809
NEX	KIRREL2	9	133255928	133255928	ABO	ENSG00000175164	Lung	0.953511
NEX	KIRREL2	9	133255928	133255928	ABO	ENSG00000175164	Nerve_Tibial	0.961453
NEX	KIRREL2	9	133255928	133255928	ABO	ENSG00000175164	Esophagus_Gastroesophageal_Junction	0.963058
NEX	KIRREL2	9	133255928	133255928	ABO	ENSG00000175164	Thyroid	0.969382
NEX	KIRREL2	9	133255928	133255928	ABO	ENSG00000175164	Brain_Frontal_Cortex_BA9	0.973546
NEX	KIRREL2	9	133255928	133255928	ABO	ENSG00000175164	Skin_Not_Sun_Exposed_Suprapubic	0.975743
NEX	KIRREL2	9	133255928	133255928	ABO	ENSG00000175164	Prostate	0.980126
NEX	KIRREL2	9	133255928	133255928	ABO	ENSG00000175164	Brain_Anterior_cingulate_cortex_BA24	0.981931
NEX	KIRREL2	9	133255928	133255928	ABO	ENSG00000175164	Stomach	0.98327
NEX	KIRREL2	9	133255928	133255928	ABO	ENSG00000175164	Ovary	0.985449
NEX	KIRREL2	9	133255928	133255928	ABO	ENSG00000175164	Brain_Cortex	0.986201
NEX	KIRREL2	9	133255928	133255928	ABO	ENSG00000175164	Spleen	0.988025
NEX	KIRREL2	9	133255928	133255928	ABO	ENSG00000175164	Testis	0.990342
NEX	KLB	17	68883786	68883786	ABCA10	ENSG00000154263	Brain_Anterior_cingulate_cortex_BA24	0.545979
NEX	KLB	17	68883786	68883786	ABCA6	ENSG00000154262	Liver	0.568917
NEX	KLB	17	68883786	68883786	ABCA8	ENSG00000141338	Vagina	0.83252
NEX	KLB	17	68883786	68883786	ABCA8	ENSG00000141338	Breast_Mammary_Tissue	0.843439
NEX	KLB	17	68883786	68883786	ABCA8	ENSG00000141338	Adipose_Subcutaneous	0.919778
NEX	KLB	17	68883786	68883786	ABCA8	ENSG00000141338	Colon_Transverse	0.920628
NEX	KLB	17	68883786	68883786	ARSG	ENSG00000141337	Brain_Anterior_cingulate_cortex_BA24	0.92904
NEX	KLB	17	68883786	68883786	ABCA8	ENSG00000141338	Ovary	0.937519
NEX	KLB	17	68883786	68883786	ABCA8	ENSG00000141338	Esophagus_Gastroesophageal_Junction	0.98844
NEX	KLB	17	68883786	68883786	ABCA8	ENSG00000141338	Lung	0.992327
NEX	KLB	17	68883786	68883786	ABCA8	ENSG00000141338	Brain_Nucleus_accumbens_basal_ganglia	0.994125
NEX	KLB	17	68883786	68883786	ABCA8	ENSG00000141338	Heart_Atrial_Appendage	0.996612
NEX	KLB	17	68883786	68883786	ABCA8	ENSG00000141338	Nerve_Tibial	0.996994
NEX	KLB	17	68883786	68883786	ABCA8	ENSG00000141338	Brain_Amygdala	0.997533
NEX	KLB	17	68883786	68883786	ABCA8	ENSG00000141338	Brain_Hypothalamus	0.997966
NEX	KLB	17	68883786	68883786	ABCA8	ENSG00000141338	Skin_Not_Sun_Exposed_Suprapubic	0.998289
NEX	KLB	17	68883786	68883786	ABCA8	ENSG00000141338	Brain_Cerebellar_Hemisphere	0.998604
NEX	KLB	17	68883786	68883786	ABCA8	ENSG00000141338	Brain_Hippocampus	0.998956
NEX	KLB	17	68883786	68883786	ABCA8	ENSG00000141338	Brain_Anterior_cingulate_cortex_BA24	0.998961
NEX	KLB	17	68883786	68883786	ABCA8	ENSG00000141338	Heart_Left_Ventricle	0.998964
NEX	KLB	17	68883786	68883786	ABCA8	ENSG00000141338	Brain_Frontal_Cortex_BA9	0.998965
NEX	KLB	17	68883786	68883786	ABCA8	ENSG00000141338	Brain_Putamen_basal_ganglia	0.998965
NEX	KLB	17	68883786	68883786	ABCA8	ENSG00000141338	Brain_Spinal_cord_cervical_c-1	0.998965
NEX	KLB	17	68883786	68883786	ABCA8	ENSG00000141338	Brain_Substantia_nigra	0.998965
NEX	KLB	17	68883786	68883786	ABCA8	ENSG00000141338	Colon_Sigmoid	0.998965
NEX	KLB	17	68883786	68883786	ABCA8	ENSG00000141338	Muscle_Skeletal	0.999167
NEX	KLB	17	68883786	68883786	ABCA8	ENSG00000141338	Esophagus_Muscularis	0.999564
NEX	KLB	17	68883786	68883786	ABCA8	ENSG00000141338	Brain_Cortex	0.999667
NEX	KLB	17	68883786	68883786	ABCA8	ENSG00000141338	Brain_Cerebellum	0.999712
NEX	KLB	17	68883786	68883786	ABCA8	ENSG00000141338	Brain_Caudate_basal_ganglia	0.999713
NEX	NDRG1	5	177412889	177412889	PRELID1	ENSG00000169230	Adipose_Subcutaneous	0.527274
NEX	NDRG1	5	177412889	177412889	LMAN2	ENSG00000169223	Thyroid	0.5725
NEX	NDRG1	4	186235350	186235350	F11	ENSG00000088926	Artery_Aorta	0.607799
NEX	NDRG1	5	177412889	177412889	TSPAN17	ENSG00000048140	Pancreas	0.639241
NEX	NDRG1	4	186235350	186235350	F11	ENSG00000088926	Brain_Cortex	0.668515
NEX	NDRG1	4	186235350	186235350	F11	ENSG00000088926	Pituitary	0.757671
NEX	NDRG1	5	177412889	177412889	DBN1	ENSG00000113758	Esophagus_Mucosa	0.760024
NEX	NDRG1	4	186235350	186235350	UFSP2	ENSG00000109775	Whole_Blood	0.779914
NEX	NDRG1	5	177412889	177412889	GPRIN1	ENSG00000169258	Brain_Hypothalamus	0.788056
NEX	NDRG1	5	177412889	177412889	LMAN2	ENSG00000169223	Artery_Aorta	0.879848
NEX	NDRG1	5	177412889	177412889	SLC34A1	ENSG00000131183	Skin_Sun_Exposed_Lower_leg	0.893348
NEX	NDRG1	4	186235350	186235350	F11	ENSG00000088926	Esophagus_Muscularis	0.895905
NEX	NDRG1	5	177412889	177412889	LMAN2	ENSG00000169223	Artery_Tibial	0.904934
NEX	NDRG1	4	186235350	186235350	F11	ENSG00000088926	Brain_Substantia_nigra	0.950219
NEX	NDRG1	5	177412889	177412889	F12	ENSG00000131187	Brain_Hypothalamus	0.959674
NEX	NDRG1	4	186235350	186235350	F11	ENSG00000088926	Brain_Hippocampus	0.96779
NEX	NDRG1	4	186235350	186235350	F11	ENSG00000088926	Artery_Tibial	0.980264
NEX	NDRG1	5	177412889	177412889	F12	ENSG00000131187	Liver	0.994733
NEX	PLA2G10	8	142679726	142679726	LY6K	ENSG00000160886	Artery_Coronary	0.500778
NEX	PLA2G10	6	31294662	31294662	RPP21	ENSG00000241370	Brain_Substantia_nigra	0.51722
NEX	PLA2G10	8	142679726	142679726	ZNF696	ENSG00000185730	Skin_Sun_Exposed_Lower_leg	0.517571
NEX	PLA2G10	8	142679726	142679726	PSCA	ENSG00000167653	Esophagus_Gastroesophageal_Junction	0.519657
NEX	PLA2G10	8	142679726	142679726	ADGRB1	ENSG00000181790	Brain_Substantia_nigra	0.529401
NEX	PLA2G10	8	142679726	142679726	CYP11B1	ENSG00000160882	Brain_Caudate_basal_ganglia	0.531279
NEX	PLA2G10	6	31294662	31294662	ATF6B	ENSG00000213676	Brain_Frontal_Cortex_BA9	0.532717
NEX	PLA2G10	8	142679726	142679726	ARC	ENSG00000198576	Cells_Transformed_fibroblasts	0.548245
NEX	PLA2G10	6	31294662	31294662	ATF6B	ENSG00000213676	Brain_Cortex	0.560476
NEX	PLA2G10	8	142679726	142679726	TIGD5	ENSG00000179886	Brain_Amygdala	0.562606
NEX	PLA2G10	8	142679726	142679726	THEM6	ENSG00000130193	Uterus	0.568904
NEX	PLA2G10	8	142679726	142679726	LY6K	ENSG00000160886	Adipose_Visceral_Omentum	0.604805
NEX	PLA2G10	8	142679726	142679726	PSCA	ENSG00000167653	Colon_Sigmoid	0.615011
NEX	PLA2G10	8	142679726	142679726	PSCA	ENSG00000167653	Brain_Anterior_cingulate_cortex_BA24	0.622525
NEX	PLA2G10	8	142679726	142679726	LY6K	ENSG00000160886	Colon_Transverse	0.631822
NEX	PLA2G10	8	142679726	142679726	LY6K	ENSG00000160886	Heart_Left_Ventricle	0.63748
NEX	PLA2G10	8	142679726	142679726	PSCA	ENSG00000167653	Skin_Not_Sun_Exposed_Suprapubic	0.687682
NEX	PLA2G10	8	142679726	142679726	GSDMD	ENSG00000104518	Pituitary	0.688652
NEX	PLA2G10	8	142679726	142679726	PSCA	ENSG00000167653	Brain_Cortex	0.693349
NEX	PLA2G10	8	142679726	142679726	LY6K	ENSG00000160886	Lung	0.701202
NEX	PLA2G10	8	142679726	142679726	PSCA	ENSG00000167653	Brain_Putamen_basal_ganglia	0.753562
NEX	PLA2G10	8	142679726	142679726	LY6D	ENSG00000167656	Breast_Mammary_Tissue	0.763818
NEX	PLA2G10	6	31294662	31294662	NCR3	ENSG00000204475	Brain_Hypothalamus	0.780857
NEX	PLA2G10	8	142679726	142679726	PSCA	ENSG00000167653	Brain_Cerebellum	0.794913
NEX	PLA2G10	8	142679726	142679726	THEM6	ENSG00000130193	Artery_Aorta	0.801335
NEX	PLA2G10	8	142679726	142679726	PSCA	ENSG00000167653	Brain_Hypothalamus	0.806103
NEX	PLA2G10	8	142679726	142679726	JRK	ENSG00000234616	Skin_Not_Sun_Exposed_Suprapubic	0.812816
NEX	PLA2G10	8	142679726	142679726	PSCA	ENSG00000167653	Skin_Sun_Exposed_Lower_leg	0.821046
NEX	PLA2G10	8	142679726	142679726	LY6K	ENSG00000160886	Muscle_Skeletal	0.825363
NEX	PLA2G10	8	142679726	142679726	ZNF696	ENSG00000185730	Adipose_Subcutaneous	0.830436
NEX	PLA2G10	8	142679726	142679726	LY6K	ENSG00000160886	Stomach	0.843188
NEX	PLA2G10	8	142679726	142679726	THEM6	ENSG00000130193	Adrenal_Gland	0.843943
NEX	PLA2G10	8	142679726	142679726	LY6K	ENSG00000160886	Brain_Frontal_Cortex_BA9	0.850479
NEX	PLA2G10	8	142679726	142679726	PSCA	ENSG00000167653	Small_Intestine_Terminal_Ileum	0.869778
NEX	PLA2G10	8	142679726	142679726	PSCA	ENSG00000167653	Esophagus_Mucosa	0.874281
NEX	PLA2G10	8	142679726	142679726	PSCA	ENSG00000167653	Brain_Cerebellar_Hemisphere	0.877673
NEX	PLA2G10	8	142679726	142679726	PSCA	ENSG00000167653	Minor_Salivary_Gland	0.898211
NEX	PLA2G10	8	142679726	142679726	PSCA	ENSG00000167653	Lung	0.905129
NEX	PLA2G10	8	142679726	142679726	PSCA	ENSG00000167653	Testis	0.907064
NEX	PLA2G10	8	142679726	142679726	PSCA	ENSG00000167653	Brain_Caudate_basal_ganglia	0.915796
NEX	PLA2G10	8	142679726	142679726	PSCA	ENSG00000167653	Breast_Mammary_Tissue	0.926647
NEX	PLA2G10	8	142679726	142679726	PSCA	ENSG00000167653	Brain_Nucleus_accumbens_basal_ganglia	0.930318
NEX	PLA2G10	8	142679726	142679726	PSCA	ENSG00000167653	Brain_Amygdala	0.94702
NEX	PLA2G10	8	142679726	142679726	PSCA	ENSG00000167653	Prostate	0.987688
NEX	PLA2G10	8	142679726	142679726	LY6K	ENSG00000160886	Thyroid	0.992564
NEX	PLA2G10	8	142679726	142679726	PSCA	ENSG00000167653	Stomach	0.993931
