# Supplementary material for: Mapping the serum proteome to neurological diseases using whole genome sequencing
Source: Nat Commun. 2021 Dec 2;12:7042. doi: 10.1038/s41467-021-27387-1 (PMC8640022; doi:10.1038/s41467-021-27387-1)
Supplement: Supplementary file 8 — Supplementary Data 5 [file 41467_2021_27387_MOESM8_ESM.xlsx]

## Sheet: 0.5_results
Supplementary Table 5A. Neurological phenome-wide colocalisation results with colocalisation posterior probability (CLPP4) > 0.5.
panel	protein	chr	index	snp	phenotype	pp0	pp1	pp2	pp3	pp4	n_Snps
NEU	ALPHA-2-MRAP	6	31419511	31419511	PhenoScanner: Fed-up feelings	0.034712	0.002154	0.027068	0.000744	0.935323	2
NEU	ALPHA-2-MRAP	6	31419511	31419511	PhenoScanner: Multiple sclerosis	0	0	0	0.084899	0.915101	531
NEU	ALPHA-2-MRAP	6	31419511	31419511	PhenoScanner: Neuroticism score	2e-06	1e-06	0.097715	0.026871	0.875411	8
NEU	ALPHA-2-MRAP	6	31419511	31419511	MIG	0	0.008141	0	0.149024	0.842834	78
NEU	BMP-4	17	28367840	28367840	PhenoScanner: Amyotrophic lateral sclerosis	0	5e-06	5e-05	0.006278	0.993667	10
NEU	CD200	3	112342661	112342661	PhenoScanner: Cause of death: alzheimers disease, unspecified	0.00168	3.5e-05	0.087334	0.00091	0.910042	2
NEU	CDH6	5	30839500	30839500	CBP_Suri	0	0.143474	0	0.060926	0.7956	7817
NEU	CDH6	5	30839500	30839500	CBP_Freidin	0	0.0157	0	0.337287	0.647013	7407
NEU	CRTAM	11	122844074	122865562	PhenoScanner: Cause of death: intracranial haemorrhage, unspecified	5e-06	0	0.172879	0.000109	0.827007	3
NEU	DDR1	6	30838741	30838741	PhenoScanner: Mood swings	0.000324	0.000436	0.002781	0.002747	0.993712	4
NEU	DDR1	6	30838741	30838741	PhenoScanner: Miserableness	1e-06	1.5e-05	0.000657	0.013768	0.98556	46
NEU	FCRL2	1	157775058	157775058	MS	0	0.066484	0	0.004583	0.928932	27
NEU	FCRL2	1	157775058	158067461	MS	0.148833	0.151223	0.01234	0.011862	0.675742	27
NEU	FLRT2	20	14693192	14693192	BIP	0	0.004887	3e-06	0.183738	0.811371	6679
NEU	FLRT2	20	14693192	14693192	BIP	0	0.004886	3e-06	0.183925	0.811185	7447
NEU	FLRT2	20	14693192	14693192	CD	2e-06	0.12647	5e-06	0.284625	0.588898	4924
NEU	FLRT2	20	14693192	14693192	CD	2e-06	0.126439	5e-06	0.2848	0.588754	5005
NEU	GCP5	13	91829882	91762461	PhenoScanner: Cause of death: parkinsons disease	0	0.000103	0	0.005229	0.994667	3
NEU	IL12	3	188397894	188397894	MS	0	0.072981	0	0.009498	0.917521	87
NEU	IL12	5	159347171	159347171	SpineOA_GO	0	0.232046	0	0.075934	0.69202	7014
NEU	MSR1	8	16155085	16204809	SCZ	0	0.181709	0	0.070497	0.747794	11078
NEU	N-CDASE	10	50251680	50271399	AllOA_UKBB	0	0.006085	0	0.024244	0.969672	6773
NEU	NEP	3	52821213	52821213	PhenoScanner: Ankylosing spondylitis	0.045108	0.003737	0.071798	0.005073	0.874284	2
NEU	NEP	3	52821213	52821213	AllOA_UKBB	0	0.039899	0	0.143267	0.816835	6397
NEU	NEP	3	52821213	52821213	AllOA_GO	0	0.141034	0	0.311824	0.547142	5963
NEU	RGMA	15	93044813	93044813	AllOA_GO	7e-06	0.372326	0	0.021209	0.606458	10038
NEU	TMPRSS5	11	113690699	113690699	PhenoScanner: Cause of death: subarachnoid haemorrhage from intracranial artery, unspecified	7e-06	8.5e-05	0.00208	0.023805	0.974023	3
NEU	UNC5C	19	32339355	32339355	PhenoScanner: Fed-up feelings	0	0.000809	0	0.114322	0.884869	45
NEX	ADGRB3	6	68968025	68968025	PhenoScanner: Cause of death: subarachnoid haemorrhage from intracranial artery, unspecified	2e-06	1.2e-05	0.001249	0.005267	0.99347	3
NEX	ADGRB3	6	68968025	68968025	CBP_Suri	0	0.292899	0	0.071063	0.636038	7504
NEX	AOC1	7	150781297	150781297	PhenoScanner: Cause of death: subarachnoid haemorrhage from intracranial artery, unspecified	0	0	0.105007	0.001828	0.893165	5
NEX	CD33	19	51225385	51219036	AD_Jansen	0	0.000184	0	0.001475	0.998341	9003
NEX	CD33	19	51225385	51225847	AD_Jansen	0	0.000185	0	0.001482	0.998334	9003
NEX	CD33	19	51225385	51225847	AD_Kunkle	0	0.001975	0	0.001758	0.996267	9103
NEX	CD33	19	51225385	51219036	AD_Kunkle	0	0.001976	0	0.001759	0.996265	9103
NEX	CD33	19	51225385	51225385	AD_Jansen	0	0.012399	0	0.174613	0.812988	9004
NEX	CD33	19	51225385	51225385	AD_Kunkle	0	0.184247	0	0.262611	0.553142	9103
NEX	DPEP1	16	89615942	89722360	AllOA_GO	0	0.002049	0	0.090152	0.907799	7817
NEX	DPEP1	16	89615942	89662212	AllOA_GO	0	0.002067	0	0.09093	0.907003	7818
NEX	DPEP1	16	89615942	89615942	PhenoScanner: Cause of death: subarachnoid haemorrhage from intracranial artery, unspecified	0.000121	3.3e-05	0.076625	0.020176	0.903044	6
NEX	FUT8	14	65370785	65313186	PhenoScanner: Cause of death: multiple sclerosis	0	0	0.118972	0.000878	0.88015	2
NEX	GPNMB	7	23266522	23071112	PD_Chang	0	0	0	0.134443	0.865557	219
NEX	GPNMB	7	23266522	23071112	PhenoScanner: Parkinsons disease	0	0	0	0.152746	0.847254	195
NEX	GPNMB	7	23266522	23071112	PD_Nalls	0	0.000336	0	0.411934	0.58773	7880
NEX	IL32	16	3068238	3065271	AllOA_UKBB	0	0.294352	0	0.102489	0.603159	7771
NEX	KIR2DL3	6	31272403	31272403	PhenoScanner: Parkinsons disease	9.4e-05	3.4e-05	0.028162	0.009279	0.962432	5
NEX	LEPR	1	65667900	65667900	MIG	0	0.04408	0	0.068013	0.887906	62
NEX	LEPR	1	65667900	65654266	MIG	0.092588	0.040511	0.144721	0.062662	0.659518	62
NEX	PLA2G10	6	31294662	31294662	PhenoScanner: Cause of death: vascular dementia, unspecified	0	0	0.001919	0.000254	0.997826	5
NEX	PSG1	19	42881078	42929524	PhenoScanner: Cause of death: intracranial haemorrhage, unspecified	3e-05	1.8e-05	0.004103	0.00147	0.994379	3
NEX	PSG1	19	42881078	42929524	PhenoScanner: Cause of death: creutzfeldt-jakob disease	0	0	0.005899	0.020342	0.973759	5
NEX	PSG1	19	42881078	42881078	PhenoScanner: Cause of death: vascular dementia, unspecified	0	0	0	0.036927	0.963073	11
NEX	PSG1	19	42881078	42872373	PhenoScanner: Cause of death: intracranial haemorrhage, unspecified	0.000648	1.6e-05	0.089729	0.001338	0.908269	3
NEX	PSG1	19	42881078	42881078	PhenoScanner: Cause of death: alzheimers disease, unspecified	0.000123	1e-06	0.124318	3.3e-05	0.875526	2
NEX	TPPP3	16	67267204	67267204	PhenoScanner: Schizophrenia	0.00028	0.000185	0.011031	0.006305	0.9822	7
NEX	VSTM1	19	54047304	54062922	PhenoScanner: Cause of death: multiple sclerosis	3e-06	2e-06	0.002212	4.8e-05	0.997735	2

## Sheet: studies
Supplementary Table 5B. Genome-wide association studies used for colocalisation analysis
trait	abbreviation	author	year	consortium
Schizophrenia	SCZ	PGC	2019	PGC
Bipolar disorder	BIP	PGC	2018	PGC
Major depressive disorder	MDD	PGC	2019	PGC
Post-traumatic stress disorder	PTSD	PGC	2020	PGC
Attention deficit hyperactivity disorder	ADHD	PGC	2017	PGC
Autism spectrum disorder	ASD	PGC	2017	PGC
Obsessive compulsive disorder	OCD	PGC	2020	PGC
Cross disorder	CD	PGC	2019	PGC
Alzheimer's disease	AD_Kunkle	Kunkle	2019	IGAP
Alzheimer's disease	AD_Jansen	Jansen	2019	PGC, IGAP, ADSP, UKBB
Multisite chronic pain	MCP	Johnston	2010
Chronic back pain	CBP_Suri	Suri	2018
Parkinson's disease	PD_Nalls	Nalls	2019
Parkinson's disease	PD_Chang	Chang	2017
Multiple sclerosis	MS	Beecham	2013	IMSGC (Immunochip)
Insomnia	INS	Jansen	2019
Migraine without aura	MO	Gormley	2016
Migraine with aura	MA	Gormley	2016
All migraine	MIG	Gormley	2016
Chronic back pain	CBP_Freidin	Freidin	2018
Osteoarthritis	AllOA_GO	Boer	2020	GO
Osteoarthritis	AllOA_UKBB	Tachmazidou	2019
Spine osteoarthritis	SpineOA_UKBB	Tachmazidou	2019
Spine osteoarthritis	SpineOA_GO	Boer	2020	GO
Family history of AD (all)	FHAD	Marioni	2018
Family history of AD (maternal)	FHAD_M	Marioni	2018
Family history of AD (paternal)	FHAD_P	Marioni	2018
