# Supplementary material for: Mapping the serum proteome to neurological diseases using whole genome sequencing
Source: Nat Commun. 2021 Dec 2;12:7042. doi: 10.1038/s41467-021-27387-1 (PMC8640022; doi:10.1038/s41467-021-27387-1)
Supplement: Supplementary file 9 — Supplementary Data 6 [file 41467_2021_27387_MOESM9_ESM.xlsx]

## Sheet: cis+trans
exposure	id.exposure	id.outcome	outcome	outcome_name	outcome_id	outcome_fullName	method	nsnp	b	se	pval	pBH
ADAM-23	NEU_adam.23	ebi-a-GCST006940	Neurociticism || id:ebi-a-GCST006940	Neurociticism	id:ebi-a-GCST006940	Neurociticism || id:ebi-a-GCST006940	Inverse variance weighted	4	0.0139889	0.0036423	0.000122696	0.0499437
CD200	NEU_cd200	ieu-a-818	Parkinson's disease || id:ieu-a-818	Parkinson's disease	id:ieu-a-818	Parkinson's disease || id:ieu-a-818	Wald ratio	1	0.00577704	0.00102034	1.49708e-08	3.39516e-05
CDH6	NEU_cdh6	GO.FILTER.GW.SpineOA.FULL.09052019.txt.gz.formatted.txt	GO.FILTER.GW.SpineOA.FULL.09052019.txt.gz.formatted.txt	Spine osteoarthritis	GO consortium, 2021	Spine osteoarthritis || GO consortium, 2021	Inverse variance weighted	2	0.104688	0.0261877	6.39825e-05	0.0274519
CTSS	NEU_ctss	ieu-a-808	Bipolar disorder || id:ieu-a-808	Bipolar disorder	id:ieu-a-808	Bipolar disorder || id:ieu-a-808	Wald ratio	1	-0.0426861	0.0061056	2.72329e-12	1.08081e-08
FCRL2	NEU_fcrl2	ieu-b-18	multiple sclerosis || id:ieu-b-18	multiple sclerosis	id:ieu-b-18	multiple sclerosis || id:ieu-b-18	Wald ratio	1	-0.151303	0.0297109	3.53375e-07	0.000467485
FCRL2	NEU_fcrl2	ebi-a-GCST002318	Rheumatoid arthritis || id:ebi-a-GCST002318	Rheumatoid arthritis	id:ebi-a-GCST002318	Rheumatoid arthritis || id:ebi-a-GCST002318	Wald ratio	1	0.0888608	0.0185289	1.62031e-06	0.00176319
FCRL2	NEU_fcrl2	ieu-a-832	Rheumatoid arthritis || id:ieu-a-832	Rheumatoid arthritis	id:ieu-a-832	Rheumatoid arthritis || id:ieu-a-832	Wald ratio	1	0.113183	0.0277042	4.39985e-05	0.0202536
FCRL2	NEU_fcrl2	ieu-a-833	Rheumatoid arthritis || id:ieu-a-833	Rheumatoid arthritis	id:ieu-a-833	Rheumatoid arthritis || id:ieu-a-833	Wald ratio	1	0.0888608	0.0220296	5.49035e-05	0.0242109
IL12	NEU_il12	ebi-a-GCST005529	Ankylosing spondylitis || id:ebi-a-GCST005529	Ankylosing spondylitis	id:ebi-a-GCST005529	Ankylosing spondylitis || id:ebi-a-GCST005529	Wald ratio	1	0.0498121	0.00938211	1.10066e-07	0.000194145
IL12	NEU_il12	GO.FILTER.GW.SpineOA.FULL.09052019.txt.gz.formatted.txt	GO.FILTER.GW.SpineOA.FULL.09052019.txt.gz.formatted.txt	Spine osteoarthritis	GO consortium, 2021	Spine osteoarthritis || GO consortium, 2021	Inverse variance weighted	3	-0.081202	0.0192493	2.45999e-05	0.0144638
KYNU	NEU_kynu	ieu-a-808	Bipolar disorder || id:ieu-a-808	Bipolar disorder	id:ieu-a-808	Bipolar disorder || id:ieu-a-808	Wald ratio	1	-0.0530964	0.0108263	9.37082e-07	0.00114432
MSR1	NEU_msr1	ieu-a-22	Schizophrenia || id:ieu-a-22	Schizophrenia	id:ieu-a-22	Schizophrenia || id:ieu-a-22	Wald ratio	1	-0.220491	0.0522559	2.449e-05	0.0144638
NEP	NEU_nep	GO.FILTER.GW.AllOA.FULL.09052019.txt.gz.formatted.txt	GO.FILTER.GW.AllOA.FULL.09052019.txt.gz.formatted.txt	All osteoarthritis	GO consortium, 2021	All osteoarthritis || GO consortium, 2021	Wald ratio	1	0.0345099	0.00803656	1.75389e-05	0.0116013
SIGLEC1	NEU_siglec1	Immunochip_FinalResults_LimitedDiscovery.txt.gz.formatted.txt	Immunochip_FinalResults_LimitedDiscovery.txt.gz.formatted.txt	Multiple sclerosis	PMID:24076602	Multiple sclerosis || PMID:24076602	Wald ratio	1	-0.956834	0.134424	1.09475e-12	5.79307e-09
WFIKKN1	NEU_wfikkn1	ieu-a-810	Schizophrenia || id:ieu-a-810	Schizophrenia	id:ieu-a-810	Schizophrenia || id:ieu-a-810	Wald ratio	1	-0.088367	0.00613967	5.74212e-47	9.11561e-43
CCL27	NEX_ccl27	ebi-a-GCST006951	Feeling hurt || id:ebi-a-GCST006951	Feeling hurt	id:ebi-a-GCST006951	Feeling hurt || id:ebi-a-GCST006951	Inverse variance weighted	2	-0.0255165	0.00585479	1.31123e-05	0.00946174
CCL27	NEX_ccl27	ebi-a-GCST005232	Neuroticism || id:ebi-a-GCST005232	Neuroticism	id:ebi-a-GCST005232	Neuroticism || id:ebi-a-GCST005232	Inverse variance weighted	2	-0.0373403	0.00963785	0.000106917	0.0446659
CD33	NEX_cd33	ieu-a-297	Alzheimer's disease || id:ieu-a-297	Alzheimer's disease	id:ieu-a-297	Alzheimer's disease || id:ieu-a-297	Wald ratio	1	0.056517	0.013544	3.00827e-05	0.0160751
CD33	NEX_cd33	ieu-a-298	Alzheimer's disease || id:ieu-a-298	Alzheimer's disease	id:ieu-a-298	Alzheimer's disease || id:ieu-a-298	Wald ratio	1	0.0452303	0.0110359	4.15863e-05	0.0202536
CD33	NEX_cd33	AD_sumstats_Jansenetal_2019sept.txt.gz.formatted.txt	AD_sumstats_Jansenetal_2019sept.txt.gz.formatted.txt	Alzheimer's disease	PMID:30617256	Alzheimer's disease || PMID:30617256	Inverse variance weighted	2	0.00914974	0.00177415	2.5059e-07	0.000361647
CD33	NEX_cd33	ebi-a-GCST002245	Alzheimer's disease (late onset) || id:ebi-a-GCST002245	Alzheimer's disease (late onset)	id:ebi-a-GCST002245	Alzheimer's disease (late onset) || id:ebi-a-GCST002245	Wald ratio	1	0.056517	0.013544	3.00827e-05	0.0160751
DPEP1	NEX_dpep1	GO.FILTER.GW.AllOA.FULL.09052019.txt.gz.formatted.txt	GO.FILTER.GW.AllOA.FULL.09052019.txt.gz.formatted.txt	All osteoarthritis	GO consortium, 2021	All osteoarthritis || GO consortium, 2021	Inverse variance weighted	2	0.0298664	0.00537334	2.72486e-08	5.40715e-05
DPEP1	NEX_dpep1	ebi-a-GCST006572	Cognitive performance || id:ebi-a-GCST006572	Cognitive performance	id:ebi-a-GCST006572	Cognitive performance || id:ebi-a-GCST006572	Inverse variance weighted	3	-0.0141796	0.00296011	1.66601e-06	0.00176319
DPEP1	NEX_dpep1	chronic_pain-bgen.stats.gz.formatted.txt	chronic_pain-bgen.stats.gz.formatted.txt	Multisite chronic pain	PMID:31194737	Multisite chronic pain || PMID:31194737	Inverse variance weighted	3	0.0109565	0.00253764	1.57722e-05	0.0108863
DPEP1	NEX_dpep1	ukb-b-14486	Non-cancer illness code, self-reported: osteoarthritis || id:ukb-b-14486	Non-cancer illness code, self-reported: osteoarthritis	id:ukb-b-14486	Non-cancer illness code, self-reported: osteoarthritis || id:ukb-b-14486	Inverse variance weighted	2	0.00341604	0.000652208	1.62626e-07	0.000258169
DPEP1	NEX_dpep1	ebi-a-GCST009761	Snoring || id:ebi-a-GCST009761	Snoring	id:ebi-a-GCST009761	Snoring || id:ebi-a-GCST009761	Inverse variance weighted	3	-0.00429077	0.00105029	4.40179e-05	0.0202536
FUT8	NEX_fut8	ebi-a-GCST006686	Sleep duration (undersleepers) || id:ebi-a-GCST006686	Sleep duration (undersleepers)	id:ebi-a-GCST006686	Sleep duration (undersleepers) || id:ebi-a-GCST006686	Inverse variance weighted	5	0.00704168	0.00158323	8.68037e-06	0.00725268
KLB	NEX_klb	ieu-a-1283	Alcohol consumption || id:ieu-a-1283	Alcohol consumption	id:ieu-a-1283	Alcohol consumption || id:ieu-a-1283	Inverse variance weighted	2	0.0140783	0.00337559	3.03781e-05	0.0160751
KLB	NEX_klb	ukb-b-5655	Diagnoses - main ICD10: R42 Dizziness and giddiness || id:ukb-b-5655	Diagnoses - main ICD10: R42 Dizziness and giddiness	id:ukb-b-5655	Diagnoses - main ICD10: R42 Dizziness and giddiness || id:ukb-b-5655	Inverse variance weighted	2	0.000641459	0.000145524	1.0437e-05	0.0082844
VSTM1	NEX_vstm1	ukb-b-16781	Diagnoses - main ICD10: G47.3 Sleep apnoea || id:ukb-b-16781	Diagnoses - main ICD10: G47.3 Sleep apnoea	id:ukb-b-16781	Diagnoses - main ICD10: G47.3 Sleep apnoea || id:ukb-b-16781	Inverse variance weighted	2	0.000529537	0.000129725	4.46536e-05	0.0202536

## Sheet: cisonly
exposure	id.exposure	id.outcome	outcome	outcome_name	method	nsnp	b	se	pval	pBH	prlab	col
CD200	NEU_cd200	ieu-a-818	Parkinson's disease || id:ieu-a-818	Parkinson's disease || id:ieu-a-818	Wald ratio	1	0.00577704	0.00102034	1.49708e-08	3.89515e-05	1	#0072B2
CDH6	NEU_cdh6	GO.FILTER.GW.SpineOA.FULL.09052019.txt.gz.formatted.txt	GO.FILTER.GW.SpineOA.FULL.09052019.txt.gz.formatted.txt	Spine osteoarthris || GO consortium, 2023	Inverse variance weighted	2	0.104688	0.0261877	6.39825e-05	0.028538	2	#009E73
CTSS	NEU_ctss	ieu-a-808	Bipolar disorder || id:ieu-a-808	Bipolar disorder || id:ieu-a-808	Wald ratio	1	-0.0426861	0.0061056	2.72329e-12	1.41711e-08	4.5	#0072B2
FCRL2	NEU_fcrl2	ieu-b-18	multiple sclerosis || id:ieu-b-18	multiple sclerosis || id:ieu-b-18	Wald ratio	1	-0.151303	0.0297109	3.53375e-07	0.000501503	8.5	#009E73
FCRL2	NEU_fcrl2	ebi-a-GCST002318	Rheumatoid arthritis || id:ebi-a-GCST002318	Rheumatoid arthritis || id:ebi-a-GCST002318	Wald ratio	1	0.0888608	0.0185289	1.62031e-06	0.00185772	8.5	#009E73
FCRL2	NEU_fcrl2	ieu-a-832	Rheumatoid arthritis || id:ieu-a-832	Rheumatoid arthritis || id:ieu-a-832	Wald ratio	1	0.113183	0.0277042	4.39985e-05	0.0211238	8.5	#009E73
FCRL2	NEU_fcrl2	ieu-a-833	Rheumatoid arthritis || id:ieu-a-833	Rheumatoid arthritis || id:ieu-a-833	Wald ratio	1	0.0888608	0.0220296	5.49035e-05	0.0252088	8.5	#009E73
IL12	NEU_il12	ebi-a-GCST005529	Ankylosing spondylitis || id:ebi-a-GCST005529	Ankylosing spondylitis || id:ebi-a-GCST005529	Wald ratio	1	0.0498121	0.00938211	1.10066e-07	0.000214781	11.5	#0072B2
IL12	NEU_il12	GO.FILTER.GW.SpineOA.FULL.09052019.txt.gz.formatted.txt	GO.FILTER.GW.SpineOA.FULL.09052019.txt.gz.formatted.txt	Spine osteoarthris || GO consortium, 2024	Wald ratio	1	-0.0914872	0.022359	4.28143e-05	0.0211238	11.5	#0072B2
KYNU	NEU_kynu	ieu-a-808	Bipolar disorder || id:ieu-a-808	Bipolar disorder || id:ieu-a-808	Wald ratio	1	-0.0530964	0.0108263	9.37082e-07	0.00121907	13	#009E73
MSR1	NEU_msr1	ieu-a-22	Schizophrenia || id:ieu-a-22	Schizophrenia || id:ieu-a-22	Wald ratio	1	-0.220491	0.0522559	2.449e-05	0.0152926	14	#0072B2
WFIKKN1	NEU_wfikkn1	ieu-a-810	Schizophrenia || id:ieu-a-810	Schizophrenia || id:ieu-a-810	Wald ratio	1	-0.088367	0.00613967	5.74212e-47	8.96402e-43	17	#0072B2
CCL27	NEX_ccl27	ebi-a-GCST006951	Feeling hurt || id:ebi-a-GCST006951	Feeling hurt || id:ebi-a-GCST006951	Inverse variance weighted	2	-0.0255165	0.00585479	1.31123e-05	0.00974746	19.5	#0072B2
CCL27	NEX_ccl27	ebi-a-GCST005232	Neuroticism || id:ebi-a-GCST005232	Neuroticism || id:ebi-a-GCST005232	Inverse variance weighted	2	-0.0373403	0.00963785	0.000106917	0.0463633	19.5	#0072B2
CD33	NEX_cd33	ebi-a-GCST002245	Alzheimer's disease (late onset) || id:ebi-a-GCST002245	Alzheimer's disease (late onset) || id:ebi-a-GCST002245	Wald ratio	1	0.056517	0.013544	3.00827e-05	0.0169369	22.5	#009E73
CD33	NEX_cd33	ieu-a-297	Alzheimer's disease || id:ieu-a-297	Alzheimer's disease || id:ieu-a-297	Wald ratio	1	0.056517	0.013544	3.00827e-05	0.0169369	22.5	#009E73
CD33	NEX_cd33	ieu-a-298	Alzheimer's disease || id:ieu-a-298	Alzheimer's disease || id:ieu-a-298	Wald ratio	1	0.0452303	0.0110359	4.15863e-05	0.0211238	22.5	#009E73
CD33	NEX_cd33	AD_sumstats_Jansenetal_2019sept.txt.gz.formatted.txt	AD_sumstats_Jansenetal_2019sept.txt.gz.formatted.txt	Alzheimer's disease || PMID:30617256	Inverse variance weighted	2	0.00914974	0.00177415	2.5059e-07	0.000391197	22.5	#009E73
DPEP1	NEX_dpep1	GO.FILTER.GW.AllOA.FULL.09052019.txt.gz.formatted.txt	GO.FILTER.GW.AllOA.FULL.09052019.txt.gz.formatted.txt	All osteoarthris || GO consortium, 2021	Inverse variance weighted	2	0.0298664	0.00537334	2.72486e-08	6.07684e-05	27	#0072B2
DPEP1	NEX_dpep1	ebi-a-GCST006572	Cognitive performance || id:ebi-a-GCST006572	Cognitive performance || id:ebi-a-GCST006572	Inverse variance weighted	3	-0.0141796	0.00296011	1.66601e-06	0.00185772	27	#0072B2
DPEP1	NEX_dpep1	chronic_pain-bgen.stats.gz.formatted.txt	chronic_pain-bgen.stats.gz.formatted.txt	Multisite chronic pain || PMID:31194737	Inverse variance weighted	3	0.0109565	0.00253764	1.57722e-05	0.0111918	27	#0072B2
DPEP1	NEX_dpep1	ukb-b-14486	Non-cancer illness code, self-reported: osteoarthritis || id:ukb-b-14486	Non-cancer illness code, self-reported: osteoarthritis || id:ukb-b-14486	Inverse variance weighted	2	0.00341604	0.000652208	1.62626e-07	0.000282084	27	#0072B2
DPEP1	NEX_dpep1	ebi-a-GCST009761	Snoring || id:ebi-a-GCST009761	Snoring || id:ebi-a-GCST009761	Inverse variance weighted	3	-0.00429077	0.00105029	4.40179e-05	0.0211238	27	#0072B2
FUT8	NEX_fut8	ebi-a-GCST006686	Sleep duration (undersleepers) || id:ebi-a-GCST006686	Sleep duration (undersleepers) || id:ebi-a-GCST006686	Inverse variance weighted	5	0.00704168	0.00158323	8.68037e-06	0.0075283	30	#009E73
KLB	NEX_klb	ieu-a-1283	Alcohol consumption || id:ieu-a-1283	Alcohol consumption || id:ieu-a-1283	Inverse variance weighted	2	0.0140783	0.00337559	3.03781e-05	0.0169369	32	#0072B2
KLB	NEX_klb	ukb-b-5655	Diagnoses - main ICD10: R42 Dizziness and giddiness || id:ukb-b-5655	Diagnoses - main ICD10: R42 Dizziness and giddiness || id:ukb-b-5655	Inverse variance weighted	2	0.000641459	0.000145524	1.0437e-05	0.0085754	32	#0072B2
LTBP3	NEX_ltbp3	GO.FILTER.GW.AllOA.FULL.09052019.txt.gz.formatted.txt	GO.FILTER.GW.AllOA.FULL.09052019.txt.gz.formatted.txt	All osteoarthris || GO consortium, 2022	Inverse variance weighted	2	0.0580094	0.0135288	1.80408e-05	0.012245	34	#009E73
VSTM1	NEX_vstm1	ukb-b-16781	Diagnoses - main ICD10: G47.3 Sleep apnoea || id:ukb-b-16781	Diagnoses - main ICD10: G47.3 Sleep apnoea || id:ukb-b-16781	Inverse variance weighted	2	0.000529537	0.000129725	4.46536e-05	0.0211238	36	#009E73
