# Supplementary material for: Mapping the serum proteome to neurological diseases using whole genome sequencing
Source: Nat Commun. 2021 Dec 2;12:7042. doi: 10.1038/s41467-021-27387-1 (PMC8640022; doi:10.1038/s41467-021-27387-1)
Supplement: Supplementary file 10 — Supplementary Data 7 [file 41467_2021_27387_MOESM10_ESM.xlsx]

## Sheet: drugbank
Supplementary Table 7A. Proteins that act as targets of approved drugs, according to the Drugbank database.
pQTL	uniprot_id	protein_symbol	protein_name	gene_ensg	chr	start	end	parent_id	parent_key	other_keys	type	created	updated	drug_name	description	cas_number	unii	average_mass	monoisotopic_mass	state	synthesis_reference	fda_label	msds
TRUE	P28907	CD38	ADP-ribosyl_cyclase/cyclic_ADP-ribose_hydrolase_1	ENSG00000004468	4	15778275	15853232	BE0005459	DB09331		biotech	2015-11-18	2020-07-01	Daratumumab	Daratumumab is an immunoglobulin G1 kappa monoclonal antibody developed by Janssen and Genmab.[A7935] It was first described in the literature in 2010 as a monoclonal antibody that targets CD38+ multiple myeloma cells; the first of its kind.[A199002]..Daratumumab was granted FDA approval on 16 November 2015.[L13290]	945721-28-8	4Z63YK6E0E			liquid		//s3-us-west-2.amazonaws.com/drugbank/fda_labels/DB09331.pdf?1453700443
TRUE	P28907	CD38	ADP-ribosyl_cyclase/cyclic_ADP-ribose_hydrolase_1	ENSG00000004468	4	15778275	15853232	BE0005459	DB14811		biotech	2019-05-20	2020-06-12	Isatuximab	Isatuximab (formerly SAR650984) is a humanized, IgG1-derived monoclonal antibody (mAb) produced from a Chinese hamster ovary (CHO) cell line.[L12099,A191799] Structurally, isatuximab is comprised of two identical immunoglobulin kappa light chains and two identical immunoglobulin gamma heavy chains.[L12099] It is a cytolytic antibody targeted against CD38, a glycoprotein found on the surface of so…	1461640-62-9	R30772KCU0			solid		//s3-us-west-2.amazonaws.com/drugbank/fda_labels/DB14811.pdf?1583532408
TRUE	P01138	NGF	Beta-nerve_growth_factor	ENSG00000134259	1	115285917	115338249	BE0001094	DB09221		small molecule	2015-10-21	2020-06-12	Polaprezinc	Polaprezinc is a chelated form of zinc and L-carnosine. It is a zinc-related medicine approved for the first time in Japan, which has been clinically used to treat gastric ulcers [L1307, L1208]. It was determined that polaprezinc may be effective in pressure ulcer treatment [A31856]. A study in 2013 showed that CO-administration of polaprezinc may be effective against small intestine mucosal inju…	107667-60-7	0WA1B15A1Z	289.6	288.02	solid			//s3-us-west-2.amazonaws.com/drugbank/msds/DB09221.pdf?1518735346
TRUE	P25774	CTSS	Cathepsin_S	ENSG00000163131	1	150730188	150765792	BE0001646	DB12010		small molecule	2016-10-20	2020-06-12	Fostamatinib	Fostamatinib has been investigated for the treatment and basic science of Rheumatoid Arthritis and Immune Thrombocytopenic Purpura (ITP). It was approved on April 17, 2018 under the trade name Tavalisse for use in ITP [L2644,FDA Label]. Fostamatinib has also been granted orphan drug status by the FDA [L2644].	901119-35-5	SQ8A3S5101	580.46	580.148			//s3-us-west-2.amazonaws.com/drugbank/fda_labels/DB12010.pdf?1525361838	//s3-us-west-2.amazonaws.com/drugbank/msds/DB12010.pdf?1525471481
TRUE	O15197	EPHB6	Ephrin_type-B_receptor_6	ENSG00000106123	7	142855061	142871094	BE0009442	DB12010		small molecule	2016-10-20	2020-06-12	Fostamatinib	Fostamatinib has been investigated for the treatment and basic science of Rheumatoid Arthritis and Immune Thrombocytopenic Purpura (ITP). It was approved on April 17, 2018 under the trade name Tavalisse for use in ITP [L2644,FDA Label]. Fostamatinib has also been granted orphan drug status by the FDA [L2644].	901119-35-5	SQ8A3S5101	580.46	580.148			//s3-us-west-2.amazonaws.com/drugbank/fda_labels/DB12010.pdf?1525361838	//s3-us-west-2.amazonaws.com/drugbank/msds/DB12010.pdf?1525471481
TRUE	Q08345	DDR1	Epithelial_discoidin_domain-containing_receptor_1	ENSG00000204580	6	30876421	30900156	BE0001124	DB12010		small molecule	2016-10-20	2020-06-12	Fostamatinib	Fostamatinib has been investigated for the treatment and basic science of Rheumatoid Arthritis and Immune Thrombocytopenic Purpura (ITP). It was approved on April 17, 2018 under the trade name Tavalisse for use in ITP [L2644,FDA Label]. Fostamatinib has also been granted orphan drug status by the FDA [L2644].	901119-35-5	SQ8A3S5101	580.46	580.148			//s3-us-west-2.amazonaws.com/drugbank/fda_labels/DB12010.pdf?1525361838	//s3-us-west-2.amazonaws.com/drugbank/msds/DB12010.pdf?1525471481
TRUE	P08473	MME	Neprilysin	ENSG00000196549	3	155024124	155183729	BE0000266	DB09292		small molecule	2015-10-29	2020-06-12	Sacubitril	Sacubitril is a prodrug neprilysin inhibitor used in combination with valsartan to reduce the risk of cardiovascular events in patients with chronic heart failure (NYHA Class II-IV) and reduced ejection fraction. It was approved by the FDA after being given the status of priority review for on July 7, 2015...Sacubitril's active metabolite, LBQ657 inhibits neprilysin, a neutral endopeptidase that …	149709-62-6	17ERJ0MKGI	411.498	411.205	solid		//s3-us-west-2.amazonaws.com/drugbank/fda_labels/DB09292.pdf?1448940785
TRUE	P16234	PDGFRA	Platelet-derived_growth_factor_receptor_alpha	ENSG00000134853	4	54229280	54298245	BE0000852	DB01268	DB07417	small molecule	2007-05-16	2020-07-01	Sunitinib	Sunitinib is a small-molecule multi-targeted receptor tyrosine kinase (RTK) inhibitor. On January 26, 2006, the agent was formally approved by the US FDA for the indications of treating renal cell carcinoma (RCC) and imatinib-resistant gastrointestinal stromal tumor (GIST). For these purposes, sunitinib is generally available as an orally administered formulation. Sunitinib inhibits cellular sign…	557795-19-4	V99T50803M	398.474	398.212	solid	Ettore BIGATTI, Augusto CANAVESI, Peter Lindsay MACDONALD, Francesca Scarpitta, ""PROCESSES FOR PREPARING SUNITINIB AND SALTS THEREOF."" U.S. Patent US20090247767, issued October 01, 2009.	//s3-us-west-2.amazonaws.com/drugbank/fda_labels/DB01268.pdf?1265922800	//s3-us-west-2.amazonaws.com/drugbank/msds/DB01268.pdf?1375596349
TRUE	P16234	PDGFRA	Platelet-derived_growth_factor_receptor_alpha	ENSG00000134853	4	54229280	54298245	BE0000852	DB06043		biotech	2007-11-18	2020-07-01	Olaratumab	Olaratumab (IMC-3G3) is a fully human IgG1 monoclonal antibody with antitumor activity that selectively binds the external domain of human platelet-derived growth factor receptor (PDGFR)-Œ± with high affinity and blocks ligand binding. It is composed of two heavy chain molecule fragments and 2 light chain fragments. Studies show that the treatment of olaratumab in combination with doxorubicin res…	1024603-93-7	TT6HN20MVF			liquid		//s3-us-west-2.amazonaws.com/drugbank/fda_labels/DB06043.pdf?1494630218
TRUE	P16234	PDGFRA	Platelet-derived_growth_factor_receptor_alpha	ENSG00000134853	4	54229280	54298245	BE0000852	DB06589		small molecule	2008-03-19	2020-07-01	Pazopanib	Pazopanib is a small molecule inhibitor of multiple protein tyrosine kinases with potential antineoplastic activity. It is developed by GlaxoSmithKline and was FDA approved on October 19, 2009.	444731-52-6	7RN5DR86CK	437.518	437.163	solid		//s3-us-west-2.amazonaws.com/drugbank/fda_labels/DB06589.pdf?1366765371	//s3-us-west-2.amazonaws.com/drugbank/msds/DB06589.pdf?1366765371
TRUE	P16234	PDGFRA	Platelet-derived_growth_factor_receptor_alpha	ENSG00000134853	4	54229280	54298245	BE0000852	DB06595		small molecule	2008-03-19	2020-07-01	Midostaurin	Midostaurin (as Rydapt) is a multitarget kinase inhibitor for the treatment for adult patients with newly diagnosed acute myeloid leukemia (AML) who have a specific genetic mutation called FLT3. It was initially characterized as a potential broad-spectrum antineoplastic agent, with activity toward diverse solid and hematopoietic tumors [A19108]. It was approved on April 28, 2017 and has shown to …	120685-11-2	ID912S5VON	570.649	570.227	solid		//s3-us-west-2.amazonaws.com/drugbank/fda_labels/DB06595.pdf?1493915959
TRUE	P16234	PDGFRA	Platelet-derived_growth_factor_receptor_alpha	ENSG00000134853	4	54229280	54298245	BE0000852	DB08896		small molecule	2013-06-03	2020-07-01	Regorafenib	Regorafenib is an orally-administered inhibitor of multiple kinases. It is used for the treatment of metastatic colorectal cancer and advanced gastrointestinal stromal tumours. FDA approved on September 27, 2012. Approved use of Regorafenib was expanded to treat Hepatocellular Carcinoma in April 2017.	755037-03-7	24T2A1DOYB	482.815	482.077	solid		//s3-us-west-2.amazonaws.com/drugbank/fda_labels/DB08896.pdf?1370321760	//s3-us-west-2.amazonaws.com/drugbank/msds/DB08896.pdf?1370321760
TRUE	P16234	PDGFRA	Platelet-derived_growth_factor_receptor_alpha	ENSG00000134853	4	54229280	54298245	BE0000852	DB08901	DB06300	small molecule	2013-06-08	2020-07-01	Ponatinib	Ponatinib is a novel Bcr-Abl tyrosine kinase inhibitor that is especially effective against the T315I mutation for the treatment of chronic myeloid leukemia. FDA approved on December 14, 2012.	943319-70-8	4340891KFS	532.559	532.22	solid		//s3-us-west-2.amazonaws.com/drugbank/fda_labels/DB08901.pdf?1370730047	//s3-us-west-2.amazonaws.com/drugbank/msds/DB08901.pdf?1370730047
TRUE	P16234	PDGFRA	Platelet-derived_growth_factor_receptor_alpha	ENSG00000134853	4	54229280	54298245	BE0000852	DB09079		small molecule	2015-06-24	2020-07-01	Nintedanib	Nintedanib is a small molecule kinase inhibitor used in the treatment of pulmonary fibrosis, systemic sclerosis-associated interstitial lung disease, and non-small cell lung cancer (NSCLC).[L8453,L8459] It was first approved for use in the United States in 2014.[L8453] Within the spectrum of idiopathic pulmonary fibrosis treatment options, nintedanib is currently one of only two disease-modifying…	656247-17-5	G6HRD2P839	539.625	539.253	solid	Gerald J. Roth, Armin Heckel, Florian Colbatzky, Sandra Handschuh, J√∂rg Kley, Thorsten Lehmann-Lintz, Ralf Lotz, Ulrike Tontsch-Grunt, Rainer Walter, and Frank Hilberg.Journal of Medicinal Chemistry 2009 52 (14), 4466-4480 DOI	10.1021/jm900431g
TRUE	P16234	PDGFRA	Platelet-derived_growth_factor_receptor_alpha	ENSG00000134853	4	54229280	54298245	BE0000852	DB12010		small molecule	2016-10-20	2020-06-12	Fostamatinib	Fostamatinib has been investigated for the treatment and basic science of Rheumatoid Arthritis and Immune Thrombocytopenic Purpura (ITP). It was approved on April 17, 2018 under the trade name Tavalisse for use in ITP [L2644,FDA Label]. Fostamatinib has also been granted orphan drug status by the FDA [L2644].	901119-35-5	SQ8A3S5101	580.46	580.148			//s3-us-west-2.amazonaws.com/drugbank/fda_labels/DB12010.pdf?1525361838	//s3-us-west-2.amazonaws.com/drugbank/msds/DB12010.pdf?1525471481
TRUE	P16234	PDGFRA	Platelet-derived_growth_factor_receptor_alpha	ENSG00000134853	4	54229280	54298245	BE0000852	DB12147		small molecule	2016-10-20	2020-07-01	Erdafitinib	In early April of 2019, the US FDA approved Janssen Pharmaceutical Companies' brand name Balversa (erdafitinib) as the first-ever fibroblast growth factor receptor (FGFR) kinase inhibitor indicated for patients with locally advanced or metastatic urothelial carcinoma, with susceptible FGFR3 or FGFR2 genetic alterations, that has progressed during or following platinum-containing chemotherapy, inc…	1346242-81-6	890E37NHMV	446.555	446.243	solid		//s3-us-west-2.amazonaws.com/drugbank/fda_labels/DB12147.pdf?1555346633	//s3-us-west-2.amazonaws.com/drugbank/msds/DB12147.pdf?1555347924
TRUE	P16234	PDGFRA	Platelet-derived_growth_factor_receptor_alpha	ENSG00000134853	4	54229280	54298245	BE0000852	DB14840		small molecule	2019-05-20	2020-06-12	Ripretinib	Ripretinib is a kinase inhibitor used for the treatment of advanced gastrointestinal stromal tumor (GIST) that has not adequately responded to other kinase inhibitors such as [sunitinib] and [imatinib]. Ripretinib, also known as Qinlock, is manufactured by Deciphera Pharmaceuticals and was initially approved by the FDA on May 15, 2020.[L13769] ..It is the first drug approved as a fourth-line ther…	1442472-39-0	9XW757O13D	510.367	509.086	solid		//s3-us-west-2.amazonaws.com/drugbank/fda_labels/DB14840.pdf?1589910788
TRUE	Q01344	IL5RA	Interleukin-5_receptor_subunit_alpha	ENSG00000091181	3	3066326	3126613	BE0003471	DB12023	DB06024	biotech	2016-10-20	2020-07-01	Benralizumab	Benralizumab is a humanized recombinant monoclonal antibody of the isotype IgG1k immunoglobulin that specifically binds to the alpha chain of the interleukin 5 receptor (IL-5R) expressed on eosinophils and basophils.[A31294] It inhibits the binding of IL-5 as well as the hetero-oligomerization of the alpha and beta subunits of the IL-5R, thus blocking, signal transduction. Besides, it is an afuco…	1044511-01-4	71492GE1FX			solid		//s3-us-west-2.amazonaws.com/drugbank/fda_labels/DB12023.pdf?1510945053
TRUE	P29460	IL12B	Interleukin-12	ENSG00000113302	5	159314780	159330487	BE0000981	DB05679		biotech	2007-11-18	2020-07-01	Ustekinumab	Ustekinumab is a human immunoglobulin (Ig) G1 kappa monoclonal antibody directed against interleukin(IL)-12 and IL-23, which are cytokines that are involved in immune and inflammatory responses.[A187349] It was generated via recombinant human IL-12 immunization of human Ig (hu-Ig) transgenic mice.[A187349] It is a targeted biologic disease-modifying anti-rheumatic drug (bDMARDs) that is used in t…	815610-63-0	FU77B4U5Z0			liquid
TRUE	P29460	IL12B	Interleukin-12	ENSG00000113302	5	159314780	159330487	BE0008663	DB05679		biotech	2007-11-18	2020-07-01	Ustekinumab	Ustekinumab is a human immunoglobulin (Ig) G1 kappa monoclonal antibody directed against interleukin(IL)-12 and IL-23, which are cytokines that are involved in immune and inflammatory responses.[A187349] It was generated via recombinant human IL-12 immunization of human Ig (hu-Ig) transgenic mice.[A187349] It is a targeted biologic disease-modifying anti-rheumatic drug (bDMARDs) that is used in t…	815610-63-0	FU77B4U5Z0			liquid
TRUE	P29460	IL12B	Interleukin-12	ENSG00000113302	5	159314780	159330487	BE0008663	DB14004		biotech	2018-03-26	2020-06-12	Tildrakizumab	Tildrakizumab is a high-affinity, humanized, IgG1 Œ∫ antibody targeting interleukin 23 p19 that shows promise in the evolution of treatment strategy in chronic plaque psoriasis [A32255]...The Food and Drug Administration (FDA) approved ILUMYA (tildrakizumab-asmn) for the treatment of adults with moderate-to-severe plaque psoriasis who are candidates for systemic therapy or phototherapy in March 2…	1326244-10-3	DEW6X41BEK			liquid		//s3-us-west-2.amazonaws.com/drugbank/fda_labels/DB14004.pdf?1522087237
TRUE	P29460	IL12B	Interleukin-12	ENSG00000113302	5	159314780	159330487	BE0008663	DB14762		biotech	2019-04-23	2020-07-01	Risankizumab	Risankizumab is a fully humanized IgG1 monoclonal antibody (mAb) that is selective for interleukin 23 (IL-23). On April 23, 2019 it was approved by the FDA (as _SKYRIZI_) for the treatment of moderate-to-severe plaque psoriasis in adults who are clinically considered eligible for systemic therapy or phototherapy for psoriasis.[FDA label] This drug has been commercialized through collaboration bet…	approximately 30‚Äì39 years and approximately 60 years of age.[A177604] Depending on disease severity, psoriasis may have significant effects on quality of life and can lead to embarrassment and negative social consequences.[A177607] Risankizumab is a promising drug for the relief of plaque psoriasis and has been shown to be effective in managing the above unpleasant symptoms.[FDA label]	1612838-76-2	90ZX3Q3FR7					//s3-us-west-2.amazonaws.com/drugbank/fda_labels/DB14762.pdf?1556059151
TRUE	P17405	SMPD1	Sphingomyelin_phosphodiesterase	ENSG00000166311	11	6390440	6394998	BE0000973	DB00381	APRD00520	small molecule	2005-06-13	2020-07-01	Amlodipine	Amlodipine, initially approved by the FDA in 1987, is a popular antihypertensive drug belonging to the group of drugs called _dihydropyridine calcium channel blockers_. Due to their selectivity for the peripheral blood vessels, dihydropyridine calcium channel blockers are associated with a lower incidence of myocardial depression and cardiac conduction abnormalities than other calcium channel blo…	88150-42-9	1J444QC288	408.876	408.145	solid		//s3-us-west-2.amazonaws.com/drugbank/fda_labels/DB00381.pdf?1551459667	//s3-us-west-2.amazonaws.com/drugbank/msds/DB00381.pdf?1265922739
TRUE	Q03393	PTS	6-pyruvoyl_tetrahydrobiopterin_synthase	ENSG00000150787	11	112226367	112269955	BE0004520	DB00688	APRD01602	small molecule	2005-06-13	2020-07-01	Mycophenolate mofetil	Mycophenolate mofetil, also known as MMF or CellCept, is a prodrug of mycophenolic acid, and classified as a reversible inhibitor of inosine monophosphate dehydrogenase (IMPDH).[A180805] This drug is an immunosuppressant combined with drugs such as [Cyclosporine] and corticosteroids to prevent organ rejection after hepatic, renal, and cardiac transplants.[L7363] It is marketed by Roche Pharmaceut…	128794-94-5	9242ECW6R0	433.495	433.21	solid	Roger C. Fu, De-Mei Leung, Jeffrey S. Fleitman, Michele C. Rizzolio, Andrew R. Miksztal, ""Process for preparing pharmaceutical compositions containing crystalline anhydrous mycophenolate mofetil salts."" U.S. Patent US5545637, issued November, 1988.	//s3-us-west-2.amazonaws.com/drugbank/fda_labels/DB00688.pdf?1265922811	//s3-us-west-2.amazonaws.com/drugbank/msds/DB00688.pdf?1374701058
TRUE	P16444	DPEP1	Dipeptidase_1	ENSG00000015413	16	89613308	89638456	BE0001148	DB01597	EXPT00918	small molecule	2005-06-13	2020-06-13	Cilastatin	Cilastatin is an inhibitor of renal dehydropeptidase, an enzyme responsible for both the metabolism of thienamycin beta-lactam antibiotics as well as conversion of leukotriene D4 to leukotriene E4. Since the antibiotic, [imipenem], is one such antibiotic that is hydrolyzed by dehydropeptidase, cilastatin is used in combination with imipenem to prevent its metabolism. The first combination product…	82009-34-5	141A6AMN38	358.453	358.156	solid	Yatendra Kumar, ""Process for the preparation of amorphous cilastatin sodium."" U.S. Patent US20040152780, issued August 05, 2004.	//s3-us-west-2.amazonaws.com/drugbank/fda_labels/DB01597.pdf?1564092790	//s3-us-west-2.amazonaws.com/drugbank/msds/DB01597.pdf?1564092790
TRUE	P09211	GSTP1	Glutathione_S-transferase_P	ENSG00000084207	11	67583742	67586656	BE0000814	DB03619	EXPT01194;DB07690	small molecule	2005-06-13	2020-07-01	Deoxycholic acid	Deoxycholic acid is a a bile acid which emulsifies and solubilizes dietary fats in the intestine, and when injected subcutaneously, it disrupts cell membranes in adipocytes and destroys fat cells in that tissue. In April 2015, deoxycholic acid was approved by the FDA for the treatment submental fat to improve aesthetic appearance and reduce facial fullness or convexity. It is marketed under the b…	83-44-3	005990WHZZ	392.572	392.293	solid	Filiberto Zadini, Giorgio Zadini, ""Deoxycholic acid liposome-based dermatological topical preparation."" U.S. Patent US20060222695, issued October 05, 2006.	//s3-us-west-2.amazonaws.com/drugbank/fda_labels/DB03619.pdf?1451959356
TRUE	P26951	IL3RA	Interleukin-3_receptor_subunit_alpha	ENSG00000185291	X	1336616	1382689	BE0001036	DB14731		biotech	2018-12-21	2020-06-12	Tagraxofusp	Tagraxofusp is an IL-3 conjugated truncated diphtheria toxin.[L4895] It is composed by the catalytic and translocation domains of diphtheria toxin fused via Met-His linker to a full-length human IL-3.[L4897, L4898] Tagraxofusp was developed by Stemline Therapeutics Inc and FDA approved on December 21, 2018, as the first therapy for blastic plasmacytoid dendritic cell neoplasm.[L4894] This drug ac…	2055491-00-2	8ZHS5657EH			solid		//s3-us-west-2.amazonaws.com/drugbank/fda_labels/DB14731.pdf?1545415934
TRUE	P48357	LEPR	Leptin_receptor	ENSG00000116678	1	65420652	65641559	BE0003376	DB09046		biotech	2015-04-29	2020-06-12	Metreleptin	Metreleptin, a recombinant analog of the human hormone leptin, is an orphan drug used to treat complications of leptin deficiency in people with congenital or acquired lipodystrophy. Affecting less than 500 people worldwide, lipodystrophy is characterized by a lack of adipose tissue, fat deposition in the muscles and liver, and metabolic complications such as hypertriglyceridemia, insulin resista…	186018-45-1	TL60C27RLH			solid		//s3-us-west-2.amazonaws.com/drugbank/fda_labels/DB09046.pdf?1457815480
TRUE	P20138	CD33	Myeloid_cell_surface_antigen_CD33	ENSG00000105383	19	51225064	51243860	BE0000674	DB00056	BTD00077;BIOD00077	biotech	2005-06-13	2020-07-01	Gemtuzumab ozogamicin	Gemtuzumab ozogamicin is a recombinant humanized IgG4 kappa antibody which is conjugated with calicheamicin derivative, a cytotoxic antitumor antibiotic isolated from fermentation of Micromonospora echinospora ssp. calichensis. Gemtuzumab ozogamicin has approximately 50% of the antibody loaded with 4-6 moles calicheamicin per mole of antibody [FDA Label]. The antibody is specifically directed aga…	220578-59-6	8GZG754X6M			liquid		//s3-us-west-2.amazonaws.com/drugbank/fda_labels/DB00056.pdf?1504289503
FALSE	Q16620	NTRK2	BDNF/NT-3_growth_factors_receptor	ENSG00000148053	9	84668551	85027070	BE0003605	DB00321	APRD00227	small molecule	2005-06-13	2020-07-01	Amitriptyline	Amitriptyline hydrochloride, also known as _Elavil_, is a tricyclic antidepressant (TCA) with analgesic properties, widely used to treat depression and neuropathic pain [A174658]. It was originally approved by the FDA in 1977 and manufactured by Sandoz [L5308].	50-48-6	1806D8D52K	277.403	277.183	solid	Manfred Durr, Benedikt Gajdos, Klaus-Dieter Gneuss, Ekkehard Harhausen, Jurgen Seidel, ""Pharmaceutical amitriptylin oxide preparation and process for its manufacture."" U.S. Patent US4567202, issued January 28, 1986.	//s3-us-west-2.amazonaws.com/drugbank/fda_labels/DB00321.pdf?1519147983	//s3-us-west-2.amazonaws.com/drugbank/msds/DB00321.pdf?1265922737
FALSE	Q16620	NTRK2	BDNF/NT-3_growth_factors_receptor	ENSG00000148053	9	84668551	85027070	BE0003605	DB11823		small molecule	2016-10-20	2020-06-12	Esketamine	Major depressive disorder (MDD) is a significant cause of disability worldwide and the most common illness preceding suicide [L5596], [A175462]. On March 5, 2019, the nasal spray drug, _esketamine_, also known as _Spravato_ (by Janssen Pharmaceuticals), was approved by the FDA for treatment-resistant major depression. ..Esketamine is the s-enantiomer of [Ketamine]. Ketamine is a mixture of two en…	33643-46-8	50LFG02TXD	237.73	237.092	solid		//s3-us-west-2.amazonaws.com/drugbank/fda_labels/DB11823.pdf?1551900009	//s3-us-west-2.amazonaws.com/drugbank/msds/DB11823.pdf?1551900038
FALSE	Q16620	NTRK2	BDNF/NT-3_growth_factors_receptor	ENSG00000148053	9	84668551	85027070	BE0003605	DB11986		small molecule	2016-10-20	2020-07-01	Entrectinib	Entrectinib is a tropomyosin receptor tyrosine kinase (TRK) TRKA, TRKB, TRKC, proto-oncogene tyrosine-protein kinase ROS1, and anaplastic lymphoma kinase (ALK) inhibitor.[L8081] It was approved by the FDA in August 2019 for use in the treatment of ROS1-positive metastatic non-small cell lung cancer and NTRK gene fusion positive solid tumors.[L8207] Entrectinib's approved use is meant as a last li…	1108743-60-7	L5ORF0AN1I	560.65	560.271	solid	US Patent 20190135784A1	//s3-us-west-2.amazonaws.com/drugbank/fda_labels/DB11986.pdf?1565994199
FALSE	Q16620	NTRK2	BDNF/NT-3_growth_factors_receptor	ENSG00000148053	9	84668551	85027070	BE0003605	DB12010		small molecule	2016-10-20	2020-06-12	Fostamatinib	Fostamatinib has been investigated for the treatment and basic science of Rheumatoid Arthritis and Immune Thrombocytopenic Purpura (ITP). It was approved on April 17, 2018 under the trade name Tavalisse for use in ITP [L2644,FDA Label]. Fostamatinib has also been granted orphan drug status by the FDA [L2644].	901119-35-5	SQ8A3S5101	580.46	580.148			//s3-us-west-2.amazonaws.com/drugbank/fda_labels/DB12010.pdf?1525361838	//s3-us-west-2.amazonaws.com/drugbank/msds/DB12010.pdf?1525471481
FALSE	Q16288	NTRK3	NT-3_growth_factor_receptor	ENSG00000140538	15	87859751	88256768	BE0009501	DB11986		small molecule	2016-10-20	2020-07-01	Entrectinib	Entrectinib is a tropomyosin receptor tyrosine kinase (TRK) TRKA, TRKB, TRKC, proto-oncogene tyrosine-protein kinase ROS1, and anaplastic lymphoma kinase (ALK) inhibitor.[L8081] It was approved by the FDA in August 2019 for use in the treatment of ROS1-positive metastatic non-small cell lung cancer and NTRK gene fusion positive solid tumors.[L8207] Entrectinib's approved use is meant as a last li…	1108743-60-7	L5ORF0AN1I	560.65	560.271	solid	US Patent 20190135784A1	//s3-us-west-2.amazonaws.com/drugbank/fda_labels/DB11986.pdf?1565994199
FALSE	Q16288	NTRK3	NT-3_growth_factor_receptor	ENSG00000140538	15	87859751	88256768	BE0009501	DB12010		small molecule	2016-10-20	2020-06-12	Fostamatinib	Fostamatinib has been investigated for the treatment and basic science of Rheumatoid Arthritis and Immune Thrombocytopenic Purpura (ITP). It was approved on April 17, 2018 under the trade name Tavalisse for use in ITP [L2644,FDA Label]. Fostamatinib has also been granted orphan drug status by the FDA [L2644].	901119-35-5	SQ8A3S5101	580.46	580.148			//s3-us-west-2.amazonaws.com/drugbank/fda_labels/DB12010.pdf?1525361838	//s3-us-west-2.amazonaws.com/drugbank/msds/DB12010.pdf?1525471481
FALSE	P15509	CSF2RA	Granulocyte-macrophage_colony-stimulating_factor_receptor_subunit_alpha	ENSG00000198223	X	1268800	1310381	BE0000628	DB10770		biotech	2015-12-01	2020-06-12	Foreskin fibroblast (neonatal)	Foreskin fibroblast-like stromal cells (FDSCs) are progenitors isolated from human tissue that can differentiate into various cell types [A32660]...Also known as Dermagraft, this device is a cryopreserved human fibroblast-derived dermal substitute. Composed of fibroblasts, extracellular matrix, and a bioabsorbable scaffold, it effectively supports wound healing [L2418]...Dermagraft has only been …		T34C307W5N			solid			//s3-us-west-2.amazonaws.com/drugbank/msds/DB10770.pdf?1524513839
FALSE	P10636	MAPT	Microtubule-associated_protein_tau	ENSG00000186868	17	45894382	46028334	BE0003474	DB14914		small molecule	2019-05-20	2020-06-12	Flortaucipir F-18	Flortaucipir F-18, also known as <sup>18</sup>F-T807 and <sup>18</sup>F-AV-1451, is a small indole molecule synthesized with a radioactive fluorine isotope.[A203933] It is used as a marker in positron emission tomography (PET) imaging of patients suspected of having Alzheimer's disease. After crossing the blood-brain barrier, flortaucipir F-18 binds to aggregated tau protein, a hallmark of Alzhei…	1522051-90-6	T1JP1KYU9O	262.278	262.088		Neil Vasdev, Timothy M. Shoup. ""Radiosynthesis of tau radiopharmaceuticals."" US patent US9546167B2, issued January 17, 2017.	//s3-us-west-2.amazonaws.com/drugbank/fda_labels/DB14914.pdf?1590760794
FALSE	P21802	FGFR2	Fibroblast_growth_factor_receptor_2	ENSG00000066468	10	121478334	121598458	BE0000748	DB08896		small molecule	2013-06-03	2020-07-01	Regorafenib	Regorafenib is an orally-administered inhibitor of multiple kinases. It is used for the treatment of metastatic colorectal cancer and advanced gastrointestinal stromal tumours. FDA approved on September 27, 2012. Approved use of Regorafenib was expanded to treat Hepatocellular Carcinoma in April 2017.	755037-03-7	24T2A1DOYB	482.815	482.077	solid		//s3-us-west-2.amazonaws.com/drugbank/fda_labels/DB08896.pdf?1370321760	//s3-us-west-2.amazonaws.com/drugbank/msds/DB08896.pdf?1370321760
FALSE	P21802	FGFR2	Fibroblast_growth_factor_receptor_2	ENSG00000066468	10	121478334	121598458	BE0000748	DB08901	DB06300	small molecule	2013-06-08	2020-07-01	Ponatinib	Ponatinib is a novel Bcr-Abl tyrosine kinase inhibitor that is especially effective against the T315I mutation for the treatment of chronic myeloid leukemia. FDA approved on December 14, 2012.	943319-70-8	4340891KFS	532.559	532.22	solid		//s3-us-west-2.amazonaws.com/drugbank/fda_labels/DB08901.pdf?1370730047	//s3-us-west-2.amazonaws.com/drugbank/msds/DB08901.pdf?1370730047
FALSE	P21802	FGFR2	Fibroblast_growth_factor_receptor_2	ENSG00000066468	10	121478334	121598458	BE0000748	DB09079		small molecule	2015-06-24	2020-07-01	Nintedanib	Nintedanib is a small molecule kinase inhibitor used in the treatment of pulmonary fibrosis, systemic sclerosis-associated interstitial lung disease, and non-small cell lung cancer (NSCLC).[L8453,L8459] It was first approved for use in the United States in 2014.[L8453] Within the spectrum of idiopathic pulmonary fibrosis treatment options, nintedanib is currently one of only two disease-modifying…	656247-17-5	G6HRD2P839	539.625	539.253	solid	Gerald J. Roth, Armin Heckel, Florian Colbatzky, Sandra Handschuh, J√∂rg Kley, Thorsten Lehmann-Lintz, Ralf Lotz, Ulrike Tontsch-Grunt, Rainer Walter, and Frank Hilberg.Journal of Medicinal Chemistry 2009 52 (14), 4466-4480 DOI	10.1021/jm900431g
FALSE	P21802	FGFR2	Fibroblast_growth_factor_receptor_2	ENSG00000066468	10	121478334	121598458	BE0000748	DB10770		biotech	2015-12-01	2020-06-12	Foreskin fibroblast (neonatal)	Foreskin fibroblast-like stromal cells (FDSCs) are progenitors isolated from human tissue that can differentiate into various cell types [A32660]...Also known as Dermagraft, this device is a cryopreserved human fibroblast-derived dermal substitute. Composed of fibroblasts, extracellular matrix, and a bioabsorbable scaffold, it effectively supports wound healing [L2418]...Dermagraft has only been …		T34C307W5N			solid			//s3-us-west-2.amazonaws.com/drugbank/msds/DB10770.pdf?1524513839
FALSE	P21802	FGFR2	Fibroblast_growth_factor_receptor_2	ENSG00000066468	10	121478334	121598458	BE0000748	DB12010		small molecule	2016-10-20	2020-06-12	Fostamatinib	Fostamatinib has been investigated for the treatment and basic science of Rheumatoid Arthritis and Immune Thrombocytopenic Purpura (ITP). It was approved on April 17, 2018 under the trade name Tavalisse for use in ITP [L2644,FDA Label]. Fostamatinib has also been granted orphan drug status by the FDA [L2644].	901119-35-5	SQ8A3S5101	580.46	580.148			//s3-us-west-2.amazonaws.com/drugbank/fda_labels/DB12010.pdf?1525361838	//s3-us-west-2.amazonaws.com/drugbank/msds/DB12010.pdf?1525471481
FALSE	P21802	FGFR2	Fibroblast_growth_factor_receptor_2	ENSG00000066468	10	121478334	121598458	BE0000748	DB12147		small molecule	2016-10-20	2020-07-01	Erdafitinib	In early April of 2019, the US FDA approved Janssen Pharmaceutical Companies' brand name Balversa (erdafitinib) as the first-ever fibroblast growth factor receptor (FGFR) kinase inhibitor indicated for patients with locally advanced or metastatic urothelial carcinoma, with susceptible FGFR3 or FGFR2 genetic alterations, that has progressed during or following platinum-containing chemotherapy, inc…	1346242-81-6	890E37NHMV	446.555	446.243	solid		//s3-us-west-2.amazonaws.com/drugbank/fda_labels/DB12147.pdf?1555346633	//s3-us-west-2.amazonaws.com/drugbank/msds/DB12147.pdf?1555347924
FALSE	P21802	FGFR2	Fibroblast_growth_factor_receptor_2	ENSG00000066468	10	121478334	121598458	BE0000748	DB15102		small molecule	2019-05-20	2020-06-12	Pemigatinib	Pemigatinib is a small molecule kinase inhibitor with antitumour activity. It works by inhibiting fibroblast growth factor receptors (FGFRs), which are receptor tyrosine kinases that activate signalling pathways in tumour cells.[A193719] FGFRs gained attention as potential therapeutic targets in selected cancers, as FGFR gene alterations were observed in a wide variety of cancers including those …	1513857-77-6	Y6BX7BL23K	487.508	487.203	solid
FALSE	P21802	FGFR2	Fibroblast_growth_factor_receptor_2	ENSG00000066468	10	121478334	121598458	BE0000748	DB15685		small molecule	2020-05-12	2020-06-12	Selpercatinib	Selpercatinib is a kinase inhibitor with enhanced specificity for RET tyrosine kinase receptors (RTKs) over other RTK classes.[A202055, A202052, L13604] Enhanced RET (Rearranged during transfection) oncogene expression is a hallmark of many cancers. Although multikinase inhibitors, including [cabozantinib], [ponatinib], [sorafenib], [sunitinib], and [vandetanib], have shown efficacy in RET-driven…	2152628-33-4	CEGM9YBNGD	525.613	525.249	solid	Charles Todd Eary, Stacey Spencer, Zack Crane, Katelyn Chando, Sylvie Asselin, Weidong Liu, Mike Welch, Adam Cook, Gabrielle R. Kolakowski, Andrew T. Metcalf, David A. Moreno, Tony P. Tang. ""Process for the preparation of 6-(2-hydroxy-2-methylpropoxy)-4-(6-(6-((6-methoxypyridin-3-yl)methyl)-3,6-diazabicyclo[3.1.1]heptan-3-yl)pyridin-3-yl)pyrazolo[1,5-a]pyridine-3-carbonitrile."" Patent WO2019075…	//s3-us-west-2.amazonaws.com/drugbank/fda_labels/DB15685.pdf?1589299944

## Sheet: opentargets
Supplementary Table 7B. Proteins that act as targets for drugs that have at least completed Phase II of clinical trials, according to the OpenTargets platform.
pQTL	uniprot_id	protein_symbol	protein_name	ensg	chr	start	end	drug_name	status	phase	disease
TRUE	P01138	NGF	Beta-nerve_growth_factor	ENSG00000134259	1	115285917	115338249	TANEZUMAB	Completed	Phase_III	Back_pain
TRUE	P01138	NGF	Beta-nerve_growth_factor	ENSG00000134259	1	115285917	115338249	TANEZUMAB	Completed	Phase_III	osteoarthritis
TRUE	P01138	NGF	Beta-nerve_growth_factor	ENSG00000134259	1	115285917	115338249	TANEZUMAB	Completed	Phase_III	osteoarthritis
TRUE	P28907	CD38	ADP-ribosyl_cyclase/cyclic_ADP-ribose_hydrolase_1	ENSG00000004468	4	15778275	15853232	DARATUMUMAB	null	Phase_IV	multiple_myeloma
TRUE	P28907	CD38	ADP-ribosyl_cyclase/cyclic_ADP-ribose_hydrolase_1	ENSG00000004468	4	15778275	15853232	DARATUMUMAB	null	Phase_IV	neoplasm
TRUE	P28907	CD38	ADP-ribosyl_cyclase/cyclic_ADP-ribose_hydrolase_1	ENSG00000004468	4	15778275	15853232	DARATUMUMAB	Recruiting	Phase_IV	multiple_myeloma
TRUE	O15197	EPHB6	Ephrin_type-B_receptor_6	ENSG00000106123	7	142855061	142871094	VANDETANIB	Active-not_recruiting	Phase_IV	thyroid_cancer
TRUE	O15197	EPHB6	Ephrin_type-B_receptor_6	ENSG00000106123	7	142855061	142871094	VANDETANIB	Completed	Phase_III	non-small_cell_lung_carcinoma
TRUE	O15197	EPHB6	Ephrin_type-B_receptor_6	ENSG00000106123	7	142855061	142871094	VANDETANIB	null	Phase_IV	neoplasm
TRUE	O15197	EPHB6	Ephrin_type-B_receptor_6	ENSG00000106123	7	142855061	142871094	VANDETANIB	null	Phase_IV	thyroid_carcinoma
TRUE	Q01344	IL5RA	Interleukin-5_receptor_subunit_alpha	ENSG00000091181	3	3066326	3126613	BENRALIZUMAB	Completed	Phase_III	asthma
TRUE	Q01344	IL5RA	Interleukin-5_receptor_subunit_alpha	ENSG00000091181	3	3066326	3126613	BENRALIZUMAB	Completed	Phase_III	chronic_obstructive_pulmonary_disease
TRUE	Q01344	IL5RA	Interleukin-5_receptor_subunit_alpha	ENSG00000091181	3	3066326	3126613	BENRALIZUMAB	Completed	Phase_IV	urticaria
TRUE	Q01344	IL5RA	Interleukin-5_receptor_subunit_alpha	ENSG00000091181	3	3066326	3126613	BENRALIZUMAB	Not_yet_recruiting	Phase_IV	asthma
TRUE	Q01344	IL5RA	Interleukin-5_receptor_subunit_alpha	ENSG00000091181	3	3066326	3126613	BENRALIZUMAB	null	Phase_IV	asthma
TRUE	Q01344	IL5RA	Interleukin-5_receptor_subunit_alpha	ENSG00000091181	3	3066326	3126613	BENRALIZUMAB	null	Phase_IV	Obstructive_lung_disease
TRUE	Q01344	IL5RA	Interleukin-5_receptor_subunit_alpha	ENSG00000091181	3	3066326	3126613	BENRALIZUMAB	Recruiting	Phase_IV	asthma
TRUE	P29460	IL12B	Interleukin-12	ENSG00000113302	5	159314780	159330487	BRIAKINUMAB	Completed	Phase_III	psoriasis
TRUE	P29460	IL12B	Interleukin-12	ENSG00000113302	5	159314780	159330487	BRIAKINUMAB	null	Phase_IV	immune_system_disease
TRUE	P29460	IL12B	Interleukin-12	ENSG00000113302	5	159314780	159330487	USTEKINUMAB	Completed	Phase_III	colitis
TRUE	P29460	IL12B	Interleukin-12	ENSG00000113302	5	159314780	159330487	USTEKINUMAB	Completed	Phase_III	Crohn's_disease
TRUE	P29460	IL12B	Interleukin-12	ENSG00000113302	5	159314780	159330487	USTEKINUMAB	Completed	Phase_III	psoriasis
TRUE	P29460	IL12B	Interleukin-12	ENSG00000113302	5	159314780	159330487	USTEKINUMAB	Completed	Phase_III	psoriatic_arthritis
TRUE	P29460	IL12B	Interleukin-12	ENSG00000113302	5	159314780	159330487	USTEKINUMAB	Completed	Phase_IV	psoriasis
TRUE	P29460	IL12B	Interleukin-12	ENSG00000113302	5	159314780	159330487	USTEKINUMAB	null	Phase_IV	immune_system_disease
TRUE	P29460	IL12B	Interleukin-12	ENSG00000113302	5	159314780	159330487	USTEKINUMAB	null	Phase_IV	psoriasis
TRUE	P29460	IL12B	Interleukin-12	ENSG00000113302	5	159314780	159330487	USTEKINUMAB	null	Phase_IV	psoriatic_arthritis
TRUE	P29460	IL12B	Interleukin-12	ENSG00000113302	5	159314780	159330487	USTEKINUMAB	Recruiting	Phase_IV	psoriasis
TRUE	P29460	IL12B	Interleukin-12	ENSG00000113302	5	159314780	159330487	USTEKINUMAB	Unknown_status	Phase_IV	psoriasis
TRUE	P08473	MME	Neprilysin	ENSG00000196549	3	155024124	155183729	SACUBITRIL	Completed	Phase_III	heart_failure
TRUE	P08473	MME	Neprilysin	ENSG00000196549	3	155024124	155183729	SACUBITRIL	Completed	Phase_III	Reduced_ejection_fraction
TRUE	P08473	MME	Neprilysin	ENSG00000196549	3	155024124	155183729	SACUBITRIL	Completed	Phase_IV	heart_failure
TRUE	P08473	MME	Neprilysin	ENSG00000196549	3	155024124	155183729	SACUBITRIL	Completed	Phase_IV	Reduced_ejection_fraction
TRUE	P08473	MME	Neprilysin	ENSG00000196549	3	155024124	155183729	SACUBITRIL	Not_yet_recruiting	Phase_IV	heart_failure
TRUE	P08473	MME	Neprilysin	ENSG00000196549	3	155024124	155183729	SACUBITRIL	Not_yet_recruiting	Phase_IV	myocardial_infarction
TRUE	P08473	MME	Neprilysin	ENSG00000196549	3	155024124	155183729	SACUBITRIL	null	Phase_IV	congestive_heart_failure
TRUE	P08473	MME	Neprilysin	ENSG00000196549	3	155024124	155183729	SACUBITRIL	null	Phase_IV	heart_failure
TRUE	P08473	MME	Neprilysin	ENSG00000196549	3	155024124	155183729	SACUBITRIL	Recruiting	Phase_IV	heart_failure
TRUE	P08473	MME	Neprilysin	ENSG00000196549	3	155024124	155183729	SACUBITRIL	Recruiting	Phase_IV	Shock
TRUE	P08473	MME	Neprilysin	ENSG00000196549	3	155024124	155183729	SACUBITRIL	Recruiting	Phase_IV	systolic_heart_failure
TRUE	P16234	PDGFRA	Platelet-derived_growth_factor_receptor_alpha	ENSG00000134853	4	54229280	54298245	BECAPLERMIN	Completed	Phase_III	Skin_ulcer
TRUE	P16234	PDGFRA	Platelet-derived_growth_factor_receptor_alpha	ENSG00000134853	4	54229280	54298245	BECAPLERMIN	Completed	Phase_III	ulcer_disease
TRUE	P16234	PDGFRA	Platelet-derived_growth_factor_receptor_alpha	ENSG00000134853	4	54229280	54298245	BECAPLERMIN	null	Phase_IV	Skin_ulcer
TRUE	P16234	PDGFRA	Platelet-derived_growth_factor_receptor_alpha	ENSG00000134853	4	54229280	54298245	BECAPLERMIN	null	Phase_IV	skin_wound
TRUE	P16234	PDGFRA	Platelet-derived_growth_factor_receptor_alpha	ENSG00000134853	4	54229280	54298245	CEDIRANIB	Completed	Phase_III	glioblastoma_multiforme
TRUE	P16234	PDGFRA	Platelet-derived_growth_factor_receptor_alpha	ENSG00000134853	4	54229280	54298245	CEDIRANIB	Completed	Phase_III	lung_cancer
TRUE	P16234	PDGFRA	Platelet-derived_growth_factor_receptor_alpha	ENSG00000134853	4	54229280	54298245	CEDIRANIB	Completed	Phase_III	metastatic_colorectal_cancer
TRUE	P16234	PDGFRA	Platelet-derived_growth_factor_receptor_alpha	ENSG00000134853	4	54229280	54298245	CEDIRANIB	null	Phase_IV	neoplasm
TRUE	P16234	PDGFRA	Platelet-derived_growth_factor_receptor_alpha	ENSG00000134853	4	54229280	54298245	DOVITINIB	Completed	Phase_III	renal_cell_carcinoma
TRUE	P16234	PDGFRA	Platelet-derived_growth_factor_receptor_alpha	ENSG00000134853	4	54229280	54298245	MASITINIB	Completed	Phase_III	asthma
TRUE	P16234	PDGFRA	Platelet-derived_growth_factor_receptor_alpha	ENSG00000134853	4	54229280	54298245	MASITINIB	Completed	Phase_III	chronic_progressive_multiple_sclerosis
TRUE	P16234	PDGFRA	Platelet-derived_growth_factor_receptor_alpha	ENSG00000134853	4	54229280	54298245	MASITINIB	Completed	Phase_III	pancreatic_carcinoma
TRUE	P16234	PDGFRA	Platelet-derived_growth_factor_receptor_alpha	ENSG00000134853	4	54229280	54298245	MASITINIB	Completed	Phase_III	systemic_mastocytosis
TRUE	P16234	PDGFRA	Platelet-derived_growth_factor_receptor_alpha	ENSG00000134853	4	54229280	54298245	MASITINIB	null	Phase_IV	neoplasm
TRUE	P16234	PDGFRA	Platelet-derived_growth_factor_receptor_alpha	ENSG00000134853	4	54229280	54298245	MIDOSTAURIN	null	Phase_IV	acute_myeloid_leukemia
TRUE	P16234	PDGFRA	Platelet-derived_growth_factor_receptor_alpha	ENSG00000134853	4	54229280	54298245	MIDOSTAURIN	null	Phase_IV	mast-cell_leukemia
TRUE	P16234	PDGFRA	Platelet-derived_growth_factor_receptor_alpha	ENSG00000134853	4	54229280	54298245	MIDOSTAURIN	null	Phase_IV	neoplasm
TRUE	P16234	PDGFRA	Platelet-derived_growth_factor_receptor_alpha	ENSG00000134853	4	54229280	54298245	NINTEDANIB	Completed	Phase_III	colorectal_neoplasm
TRUE	P16234	PDGFRA	Platelet-derived_growth_factor_receptor_alpha	ENSG00000134853	4	54229280	54298245	NINTEDANIB	Completed	Phase_III	idiopathic_pulmonary_fibrosis
TRUE	P16234	PDGFRA	Platelet-derived_growth_factor_receptor_alpha	ENSG00000134853	4	54229280	54298245	NINTEDANIB	Completed	Phase_III	interstitial_lung_disease
TRUE	P16234	PDGFRA	Platelet-derived_growth_factor_receptor_alpha	ENSG00000134853	4	54229280	54298245	NINTEDANIB	Completed	Phase_III	non-small_cell_lung_carcinoma
TRUE	P16234	PDGFRA	Platelet-derived_growth_factor_receptor_alpha	ENSG00000134853	4	54229280	54298245	NINTEDANIB	Completed	Phase_III	pulmonary_fibrosis
TRUE	P16234	PDGFRA	Platelet-derived_growth_factor_receptor_alpha	ENSG00000134853	4	54229280	54298245	NINTEDANIB	Completed	Phase_III	systemic_scleroderma
TRUE	P16234	PDGFRA	Platelet-derived_growth_factor_receptor_alpha	ENSG00000134853	4	54229280	54298245	NINTEDANIB	Completed	Phase_IV	idiopathic_pulmonary_fibrosis
TRUE	P16234	PDGFRA	Platelet-derived_growth_factor_receptor_alpha	ENSG00000134853	4	54229280	54298245	NINTEDANIB	null	Phase_IV	neoplasm
TRUE	P16234	PDGFRA	Platelet-derived_growth_factor_receptor_alpha	ENSG00000134853	4	54229280	54298245	NINTEDANIB	Suspended	Phase_IV	idiopathic_pulmonary_fibrosis
TRUE	P16234	PDGFRA	Platelet-derived_growth_factor_receptor_alpha	ENSG00000134853	4	54229280	54298245	OLARATUMAB	null	Phase_IV	neoplasm
TRUE	P16234	PDGFRA	Platelet-derived_growth_factor_receptor_alpha	ENSG00000134853	4	54229280	54298245	OLARATUMAB	null	Phase_IV	sarcoma
TRUE	P16234	PDGFRA	Platelet-derived_growth_factor_receptor_alpha	ENSG00000134853	4	54229280	54298245	PAZOPANIB	Active-not_recruiting	Phase_IV	renal_cell_carcinoma
TRUE	P16234	PDGFRA	Platelet-derived_growth_factor_receptor_alpha	ENSG00000134853	4	54229280	54298245	PAZOPANIB	Completed	Phase_III	angiosarcoma
TRUE	P16234	PDGFRA	Platelet-derived_growth_factor_receptor_alpha	ENSG00000134853	4	54229280	54298245	PAZOPANIB	Completed	Phase_III	cancer
TRUE	P16234	PDGFRA	Platelet-derived_growth_factor_receptor_alpha	ENSG00000134853	4	54229280	54298245	PAZOPANIB	Completed	Phase_III	ovarian_cancer
TRUE	P16234	PDGFRA	Platelet-derived_growth_factor_receptor_alpha	ENSG00000134853	4	54229280	54298245	PAZOPANIB	Completed	Phase_III	renal_cell_carcinoma
TRUE	P16234	PDGFRA	Platelet-derived_growth_factor_receptor_alpha	ENSG00000134853	4	54229280	54298245	PAZOPANIB	Completed	Phase_III	sarcoma
TRUE	P16234	PDGFRA	Platelet-derived_growth_factor_receptor_alpha	ENSG00000134853	4	54229280	54298245	PAZOPANIB	Completed	Phase_IV	cancer
TRUE	P16234	PDGFRA	Platelet-derived_growth_factor_receptor_alpha	ENSG00000134853	4	54229280	54298245	PAZOPANIB	Completed	Phase_IV	renal_cell_carcinoma
TRUE	P16234	PDGFRA	Platelet-derived_growth_factor_receptor_alpha	ENSG00000134853	4	54229280	54298245	PAZOPANIB	null	Phase_IV	neoplasm
TRUE	P16234	PDGFRA	Platelet-derived_growth_factor_receptor_alpha	ENSG00000134853	4	54229280	54298245	PAZOPANIB	null	Phase_IV	renal_cell_carcinoma
TRUE	P16234	PDGFRA	Platelet-derived_growth_factor_receptor_alpha	ENSG00000134853	4	54229280	54298245	PAZOPANIB	null	Phase_IV	sarcoma
TRUE	P16234	PDGFRA	Platelet-derived_growth_factor_receptor_alpha	ENSG00000134853	4	54229280	54298245	PAZOPANIB	Recruiting	Phase_IV	soft_tissue_sarcoma
TRUE	P16234	PDGFRA	Platelet-derived_growth_factor_receptor_alpha	ENSG00000134853	4	54229280	54298245	REGORAFENIB	Completed	Phase_III	colorectal_carcinoma
TRUE	P16234	PDGFRA	Platelet-derived_growth_factor_receptor_alpha	ENSG00000134853	4	54229280	54298245	REGORAFENIB	Completed	Phase_III	colorectal_neoplasm
TRUE	P16234	PDGFRA	Platelet-derived_growth_factor_receptor_alpha	ENSG00000134853	4	54229280	54298245	REGORAFENIB	Completed	Phase_III	Gastrointestinal_stromal_tumor
TRUE	P16234	PDGFRA	Platelet-derived_growth_factor_receptor_alpha	ENSG00000134853	4	54229280	54298245	REGORAFENIB	Completed	Phase_III	hepatocellular_carcinoma
TRUE	P16234	PDGFRA	Platelet-derived_growth_factor_receptor_alpha	ENSG00000134853	4	54229280	54298245	REGORAFENIB	Completed	Phase_III	malignant_colon_neoplasm
TRUE	P16234	PDGFRA	Platelet-derived_growth_factor_receptor_alpha	ENSG00000134853	4	54229280	54298245	REGORAFENIB	Completed	Phase_III	metastatic_colorectal_cancer
TRUE	P16234	PDGFRA	Platelet-derived_growth_factor_receptor_alpha	ENSG00000134853	4	54229280	54298245	REGORAFENIB	null	Phase_IV	neoplasm
TRUE	P16234	PDGFRA	Platelet-derived_growth_factor_receptor_alpha	ENSG00000134853	4	54229280	54298245	REGORAFENIB	Recruiting	Phase_IV	metastatic_colorectal_cancer
TRUE	P16234	PDGFRA	Platelet-derived_growth_factor_receptor_alpha	ENSG00000134853	4	54229280	54298245	SUNITINIB	Active-not_recruiting	Phase_IV	renal_cell_carcinoma
TRUE	P16234	PDGFRA	Platelet-derived_growth_factor_receptor_alpha	ENSG00000134853	4	54229280	54298245	SUNITINIB	Completed	Phase_III	breast_neoplasm
TRUE	P16234	PDGFRA	Platelet-derived_growth_factor_receptor_alpha	ENSG00000134853	4	54229280	54298245	SUNITINIB	Completed	Phase_III	clear_cell_renal_carcinoma
TRUE	P16234	PDGFRA	Platelet-derived_growth_factor_receptor_alpha	ENSG00000134853	4	54229280	54298245	SUNITINIB	Completed	Phase_III	Gastrointestinal_stromal_tumor
TRUE	P16234	PDGFRA	Platelet-derived_growth_factor_receptor_alpha	ENSG00000134853	4	54229280	54298245	SUNITINIB	Completed	Phase_III	kidney_neoplasm
TRUE	P16234	PDGFRA	Platelet-derived_growth_factor_receptor_alpha	ENSG00000134853	4	54229280	54298245	SUNITINIB	Completed	Phase_III	metastatic_colorectal_cancer
TRUE	P16234	PDGFRA	Platelet-derived_growth_factor_receptor_alpha	ENSG00000134853	4	54229280	54298245	SUNITINIB	Completed	Phase_III	non-small_cell_lung_carcinoma
TRUE	P16234	PDGFRA	Platelet-derived_growth_factor_receptor_alpha	ENSG00000134853	4	54229280	54298245	SUNITINIB	Completed	Phase_III	renal_cell_carcinoma
TRUE	P16234	PDGFRA	Platelet-derived_growth_factor_receptor_alpha	ENSG00000134853	4	54229280	54298245	SUNITINIB	Completed	Phase_IV	Gastrointestinal_stromal_tumor
TRUE	P16234	PDGFRA	Platelet-derived_growth_factor_receptor_alpha	ENSG00000134853	4	54229280	54298245	SUNITINIB	Completed	Phase_IV	pancreatic_neuroendocrine_tumor
TRUE	P16234	PDGFRA	Platelet-derived_growth_factor_receptor_alpha	ENSG00000134853	4	54229280	54298245	SUNITINIB	Completed	Phase_IV	renal_cell_carcinoma
TRUE	P16234	PDGFRA	Platelet-derived_growth_factor_receptor_alpha	ENSG00000134853	4	54229280	54298245	SUNITINIB	null	Phase_IV	Gastrointestinal_stromal_tumor
TRUE	P16234	PDGFRA	Platelet-derived_growth_factor_receptor_alpha	ENSG00000134853	4	54229280	54298245	SUNITINIB	null	Phase_IV	neoplasm
TRUE	P16234	PDGFRA	Platelet-derived_growth_factor_receptor_alpha	ENSG00000134853	4	54229280	54298245	SUNITINIB	null	Phase_IV	neuroendocrine_neoplasm
TRUE	P16234	PDGFRA	Platelet-derived_growth_factor_receptor_alpha	ENSG00000134853	4	54229280	54298245	SUNITINIB	null	Phase_IV	renal_cell_carcinoma
TRUE	P16234	PDGFRA	Platelet-derived_growth_factor_receptor_alpha	ENSG00000134853	4	54229280	54298245	SUNITINIB	Recruiting	Phase_IV	neoplasm
TRUE	P16234	PDGFRA	Platelet-derived_growth_factor_receptor_alpha	ENSG00000134853	4	54229280	54298245	VATALANIB	Completed	Phase_III	colonic_neoplasm
TRUE	P16234	PDGFRA	Platelet-derived_growth_factor_receptor_alpha	ENSG00000134853	4	54229280	54298245	VATALANIB	Completed	Phase_III	rectum_cancer
TRUE	P20138	CD33	Myeloid_cell_surface_antigen_CD33	ENSG00000105383	19	51225064	51243860	GEMTUZUMAB	Completed	Phase_III	acute_myeloid_leukemia
TRUE	P20138	CD33	Myeloid_cell_surface_antigen_CD33	ENSG00000105383	19	51225064	51243860	GEMTUZUMAB_OZOGAMICIN	Completed	Phase_III	acute_myeloid_leukemia
TRUE	P20138	CD33	Myeloid_cell_surface_antigen_CD33	ENSG00000105383	19	51225064	51243860	GEMTUZUMAB_OZOGAMICIN	Completed	Phase_III	leukemia
TRUE	P20138	CD33	Myeloid_cell_surface_antigen_CD33	ENSG00000105383	19	51225064	51243860	GEMTUZUMAB_OZOGAMICIN	Completed	Phase_IV	acute_myeloid_leukemia
TRUE	P20138	CD33	Myeloid_cell_surface_antigen_CD33	ENSG00000105383	19	51225064	51243860	GEMTUZUMAB_OZOGAMICIN	null	Phase_IV	neoplasm
TRUE	P16444	DPEP1	Dipeptidase_1	ENSG00000015413	16	89613308	89638456	CILASTATIN	Completed	Phase_III	bacterial_disease
TRUE	P16444	DPEP1	Dipeptidase_1	ENSG00000015413	16	89613308	89638456	CILASTATIN	Completed	Phase_III	bacterial_pneumonia
TRUE	P16444	DPEP1	Dipeptidase_1	ENSG00000015413	16	89613308	89638456	CILASTATIN	Completed	Phase_IV	infection
TRUE	P16444	DPEP1	Dipeptidase_1	ENSG00000015413	16	89613308	89638456	CILASTATIN	Completed	Phase_IV	pneumonia
TRUE	P16444	DPEP1	Dipeptidase_1	ENSG00000015413	16	89613308	89638456	CILASTATIN	null	Phase_IV	endocarditis
TRUE	P16444	DPEP1	Dipeptidase_1	ENSG00000015413	16	89613308	89638456	CILASTATIN	null	Phase_IV	infection
TRUE	P16444	DPEP1	Dipeptidase_1	ENSG00000015413	16	89613308	89638456	CILASTATIN	null	Phase_IV	pneumonia
TRUE	P16444	DPEP1	Dipeptidase_1	ENSG00000015413	16	89613308	89638456	CILASTATIN	null	Phase_IV	Sepsis
TRUE	P16444	DPEP1	Dipeptidase_1	ENSG00000015413	16	89613308	89638456	CILASTATIN	null	Phase_IV	urinary_tract_infection
TRUE	P26951	IL3RA	Interleukin-3_receptor_subunit_alpha	ENSG00000185291	X	1336616	1382689	TAGRAXOFUSP	null	Phase_IV	acute_myeloid_leukemia
TRUE	P29218	IMPA1	Inositol_monophosphatase_1	ENSG00000133731	8	81656914	81686331	LITHIUM_CARBONATE	Completed	Phase_III	aggressive_behavior
TRUE	P29218	IMPA1	Inositol_monophosphatase_1	ENSG00000133731	8	81656914	81686331	LITHIUM_CARBONATE	Completed	Phase_III	bipolar_disorder
TRUE	P29218	IMPA1	Inositol_monophosphatase_1	ENSG00000133731	8	81656914	81686331	LITHIUM_CARBONATE	Completed	Phase_III	bipolar_I_disorder
TRUE	P29218	IMPA1	Inositol_monophosphatase_1	ENSG00000133731	8	81656914	81686331	LITHIUM_CARBONATE	Completed	Phase_III	conduct_disorder
TRUE	P29218	IMPA1	Inositol_monophosphatase_1	ENSG00000133731	8	81656914	81686331	LITHIUM_CARBONATE	Completed	Phase_III	major_depressive_disorder
TRUE	P29218	IMPA1	Inositol_monophosphatase_1	ENSG00000133731	8	81656914	81686331	LITHIUM_CARBONATE	Completed	Phase_III	stroke
TRUE	P29218	IMPA1	Inositol_monophosphatase_1	ENSG00000133731	8	81656914	81686331	LITHIUM_CARBONATE	Completed	Phase_III	treatment_resistant_depression
TRUE	P29218	IMPA1	Inositol_monophosphatase_1	ENSG00000133731	8	81656914	81686331	LITHIUM_CARBONATE	Completed	Phase_III	unipolar_depression
TRUE	P29218	IMPA1	Inositol_monophosphatase_1	ENSG00000133731	8	81656914	81686331	LITHIUM_CARBONATE	Completed	Phase_IV	bipolar_disorder
TRUE	P29218	IMPA1	Inositol_monophosphatase_1	ENSG00000133731	8	81656914	81686331	LITHIUM_CARBONATE	Completed	Phase_IV	bipolar_I_disorder
TRUE	P29218	IMPA1	Inositol_monophosphatase_1	ENSG00000133731	8	81656914	81686331	LITHIUM_CARBONATE	Completed	Phase_IV	HIV_infection
TRUE	P29218	IMPA1	Inositol_monophosphatase_1	ENSG00000133731	8	81656914	81686331	LITHIUM_CARBONATE	Completed	Phase_IV	major_depressive_disorder
TRUE	P29218	IMPA1	Inositol_monophosphatase_1	ENSG00000133731	8	81656914	81686331	LITHIUM_CARBONATE	Completed	Phase_IV	schizophrenia
TRUE	P29218	IMPA1	Inositol_monophosphatase_1	ENSG00000133731	8	81656914	81686331	LITHIUM_CARBONATE	Completed	Phase_IV	unipolar_depression
TRUE	P29218	IMPA1	Inositol_monophosphatase_1	ENSG00000133731	8	81656914	81686331	LITHIUM_CARBONATE	null	Phase_IV	bipolar_disorder
TRUE	P29218	IMPA1	Inositol_monophosphatase_1	ENSG00000133731	8	81656914	81686331	LITHIUM_CARBONATE	null	Phase_IV	psychosis
TRUE	P29218	IMPA1	Inositol_monophosphatase_1	ENSG00000133731	8	81656914	81686331	LITHIUM_CARBONATE	Recruiting	Phase_IV	bipolar_disorder
TRUE	P29218	IMPA1	Inositol_monophosphatase_1	ENSG00000133731	8	81656914	81686331	LITHIUM_CARBONATE	Recruiting	Phase_IV	Cognitive_impairment
TRUE	P29218	IMPA1	Inositol_monophosphatase_1	ENSG00000133731	8	81656914	81686331	LITHIUM_CARBONATE	Recruiting	Phase_IV	depressive_disorder
TRUE	P29218	IMPA1	Inositol_monophosphatase_1	ENSG00000133731	8	81656914	81686331	LITHIUM_CARBONATE	Recruiting	Phase_IV	osteosarcoma
TRUE	P29218	IMPA1	Inositol_monophosphatase_1	ENSG00000133731	8	81656914	81686331	LITHIUM_CARBONATE	Unknown_status	Phase_IV	Acute_kidney_injury
TRUE	P29218	IMPA1	Inositol_monophosphatase_1	ENSG00000133731	8	81656914	81686331	LITHIUM_CARBONATE	Unknown_status	Phase_IV	bipolar_disorder
TRUE	P29218	IMPA1	Inositol_monophosphatase_1	ENSG00000133731	8	81656914	81686331	LITHIUM_CARBONATE	Unknown_status	Phase_IV	bipolar_I_disorder
TRUE	P29218	IMPA1	Inositol_monophosphatase_1	ENSG00000133731	8	81656914	81686331	LITHIUM_CARBONATE	Unknown_status	Phase_IV	unipolar_depression
TRUE	P29218	IMPA1	Inositol_monophosphatase_1	ENSG00000133731	8	81656914	81686331	LITHIUM_CITRATE	null	Phase_IV	psychosis
TRUE	P48357	LEPR	Leptin_receptor	ENSG00000116678	1	65420652	65641559	METRELEPTIN	null	Phase_IV	lipodystrophy
TRUE	P48357	LEPR	Leptin_receptor	ENSG00000116678	1	65420652	65641559	METRELEPTIN	Recruiting	Phase_IV	generalized_lipodystrophy
TRUE	P37023	ACVRL1	Serine/threonine-protein_kinase_receptor_R3	ENSG00000139567	12	51906908	51923361	ASCRINVACUMAB	Completed	Phase_II	malignant_pleural_mesothelioma
TRUE	P09211	GSTP1	Glutathione_S-transferase_P	ENSG00000084207	11	67583742	67586656	EZATIOSTAT	Completed	Phase_II	myelodysplastic_syndrome
TRUE	O15496	PLA2G10	Group_10_secretory_phospholipase_A2	ENSG00000069764	16	14672545	14694669	VARESPLADIB_METHYL	Completed	Phase_II	acute_coronary_syndrome
TRUE	O15496	PLA2G10	Group_10_secretory_phospholipase_A2	ENSG00000069764	16	14672545	14694669	VARESPLADIB_METHYL	Completed	Phase_II	coronary_artery_disease
TRUE	P43628	KIR2DL3	Killer_cell_immunoglobulin-like_receptor_2DL3	ENSG00000243772	19	54738513	54753052	IPH-2101	Completed	Phase_II	multiple_myeloma
TRUE	P43628	KIR2DL3	Killer_cell_immunoglobulin-like_receptor_2DL3	ENSG00000243772	19	54738513	54753052	LIRILUMAB	Completed	Phase_II	acute_myeloid_leukemia
TRUE	P43628	KIR2DL3	Killer_cell_immunoglobulin-like_receptor_2DL3	ENSG00000243772	19	54738513	54753052	LIRILUMAB	Completed	Phase_II	chronic_lymphocytic_leukemia
TRUE	Q14956	GPNMB	Transmembrane_glycoprotein_NMB	ENSG00000136235	7	23235967	23275108	GLEMBATUMUMAB_VEDOTIN	Completed	Phase_II	breast_cancer
TRUE	Q14956	GPNMB	Transmembrane_glycoprotein_NMB	ENSG00000136235	7	23235967	23275108	GLEMBATUMUMAB_VEDOTIN	Completed	Phase_II	osteosarcoma
TRUE	Q14956	GPNMB	Transmembrane_glycoprotein_NMB	ENSG00000136235	7	23235967	23275108	GLEMBATUMUMAB_VEDOTIN	Completed	Phase_II	Uveal_Melanoma
FALSE	Q5JZY3	EPHA10	Ephrin_type-A_receptor_10	ENSG00000183317	1	37713880	37765133	VANDETANIB	Active-not_recruiting	Phase_IV	thyroid_cancer
FALSE	Q5JZY3	EPHA10	Ephrin_type-A_receptor_10	ENSG00000183317	1	37713880	37765133	VANDETANIB	Completed	Phase_III	non-small_cell_lung_carcinoma
FALSE	Q5JZY3	EPHA10	Ephrin_type-A_receptor_10	ENSG00000183317	1	37713880	37765133	VANDETANIB	null	Phase_IV	neoplasm
FALSE	Q5JZY3	EPHA10	Ephrin_type-A_receptor_10	ENSG00000183317	1	37713880	37765133	VANDETANIB	null	Phase_IV	thyroid_carcinoma
FALSE	P15509	CSF2RA	Granulocyte-macrophage_colony-stimulating_factor_receptor_subunit_alpha	ENSG00000198223	X	1268800	1310381	SARGRAMOSTIM	Active-not_recruiting	Phase_IV	injury
FALSE	P15509	CSF2RA	Granulocyte-macrophage_colony-stimulating_factor_receptor_subunit_alpha	ENSG00000198223	X	1268800	1310381	SARGRAMOSTIM	Completed	Phase_III	breast_cancer
FALSE	P15509	CSF2RA	Granulocyte-macrophage_colony-stimulating_factor_receptor_subunit_alpha	ENSG00000198223	X	1268800	1310381	SARGRAMOSTIM	Completed	Phase_III	chronic_myelogenous_leukemia
FALSE	P15509	CSF2RA	Granulocyte-macrophage_colony-stimulating_factor_receptor_subunit_alpha	ENSG00000198223	X	1268800	1310381	SARGRAMOSTIM	Completed	Phase_III	Crohn's_disease
FALSE	P15509	CSF2RA	Granulocyte-macrophage_colony-stimulating_factor_receptor_subunit_alpha	ENSG00000198223	X	1268800	1310381	SARGRAMOSTIM	Completed	Phase_III	cutaneous_Leishmaniasis
FALSE	P15509	CSF2RA	Granulocyte-macrophage_colony-stimulating_factor_receptor_subunit_alpha	ENSG00000198223	X	1268800	1310381	SARGRAMOSTIM	Completed	Phase_III	cutaneous_melanoma
FALSE	P15509	CSF2RA	Granulocyte-macrophage_colony-stimulating_factor_receptor_subunit_alpha	ENSG00000198223	X	1268800	1310381	SARGRAMOSTIM	Completed	Phase_III	head_and_neck_malignant_neoplasia
FALSE	P15509	CSF2RA	Granulocyte-macrophage_colony-stimulating_factor_receptor_subunit_alpha	ENSG00000198223	X	1268800	1310381	SARGRAMOSTIM	Completed	Phase_III	infection
FALSE	P15509	CSF2RA	Granulocyte-macrophage_colony-stimulating_factor_receptor_subunit_alpha	ENSG00000198223	X	1268800	1310381	SARGRAMOSTIM	Completed	Phase_III	leukemia
FALSE	P15509	CSF2RA	Granulocyte-macrophage_colony-stimulating_factor_receptor_subunit_alpha	ENSG00000198223	X	1268800	1310381	SARGRAMOSTIM	Completed	Phase_III	lymphoma
FALSE	P15509	CSF2RA	Granulocyte-macrophage_colony-stimulating_factor_receptor_subunit_alpha	ENSG00000198223	X	1268800	1310381	SARGRAMOSTIM	Completed	Phase_III	melanoma
FALSE	P15509	CSF2RA	Granulocyte-macrophage_colony-stimulating_factor_receptor_subunit_alpha	ENSG00000198223	X	1268800	1310381	SARGRAMOSTIM	Completed	Phase_III	mucosal_melanoma
FALSE	P15509	CSF2RA	Granulocyte-macrophage_colony-stimulating_factor_receptor_subunit_alpha	ENSG00000198223	X	1268800	1310381	SARGRAMOSTIM	Completed	Phase_III	multiple_myeloma
FALSE	P15509	CSF2RA	Granulocyte-macrophage_colony-stimulating_factor_receptor_subunit_alpha	ENSG00000198223	X	1268800	1310381	SARGRAMOSTIM	Completed	Phase_III	neuroblastoma
FALSE	P15509	CSF2RA	Granulocyte-macrophage_colony-stimulating_factor_receptor_subunit_alpha	ENSG00000198223	X	1268800	1310381	SARGRAMOSTIM	Completed	Phase_III	pancreatic_carcinoma
FALSE	P15509	CSF2RA	Granulocyte-macrophage_colony-stimulating_factor_receptor_subunit_alpha	ENSG00000198223	X	1268800	1310381	SARGRAMOSTIM	Completed	Phase_III	prostate_cancer
FALSE	P15509	CSF2RA	Granulocyte-macrophage_colony-stimulating_factor_receptor_subunit_alpha	ENSG00000198223	X	1268800	1310381	SARGRAMOSTIM	Completed	Phase_III	renal_cell_carcinoma
FALSE	P15509	CSF2RA	Granulocyte-macrophage_colony-stimulating_factor_receptor_subunit_alpha	ENSG00000198223	X	1268800	1310381	SARGRAMOSTIM	Completed	Phase_III	sarcoma
FALSE	P15509	CSF2RA	Granulocyte-macrophage_colony-stimulating_factor_receptor_subunit_alpha	ENSG00000198223	X	1268800	1310381	SARGRAMOSTIM	Completed	Phase_III	Uveal_Melanoma
FALSE	P15509	CSF2RA	Granulocyte-macrophage_colony-stimulating_factor_receptor_subunit_alpha	ENSG00000198223	X	1268800	1310381	SARGRAMOSTIM	Completed	Phase_IV	infertility
FALSE	P15509	CSF2RA	Granulocyte-macrophage_colony-stimulating_factor_receptor_subunit_alpha	ENSG00000198223	X	1268800	1310381	SARGRAMOSTIM	Completed	Phase_IV	melanoma
FALSE	P15509	CSF2RA	Granulocyte-macrophage_colony-stimulating_factor_receptor_subunit_alpha	ENSG00000198223	X	1268800	1310381	SARGRAMOSTIM	Recruiting	Phase_IV	COVID-19
FALSE	P15509	CSF2RA	Granulocyte-macrophage_colony-stimulating_factor_receptor_subunit_alpha	ENSG00000198223	X	1268800	1310381	SARGRAMOSTIM	Recruiting	Phase_IV	Sepsis
FALSE	Q16620	NTRK2	BDNF/NT-3_growth_factors_receptor	ENSG00000148053	9	84668551	85027070	CENEGERMIN	null	Phase_IV	keratitis
FALSE	Q16620	NTRK2	BDNF/NT-3_growth_factors_receptor	ENSG00000148053	9	84668551	85027070	LAROTRECTINIB	null	Phase_IV	cancer
FALSE	Q16620	NTRK2	BDNF/NT-3_growth_factors_receptor	ENSG00000148053	9	84668551	85027070	LAROTRECTINIB	null	Phase_IV	metastatic_neoplasm
FALSE	Q16620	NTRK2	BDNF/NT-3_growth_factors_receptor	ENSG00000148053	9	84668551	85027070	LAROTRECTINIB	null	Phase_IV	neoplasm
FALSE	Q16288	NTRK3	NT-3_growth_factor_receptor	ENSG00000140538	15	87859751	88256768	CENEGERMIN	null	Phase_IV	keratitis
FALSE	Q16288	NTRK3	NT-3_growth_factor_receptor	ENSG00000140538	15	87859751	88256768	LAROTRECTINIB	null	Phase_IV	cancer
FALSE	Q16288	NTRK3	NT-3_growth_factor_receptor	ENSG00000140538	15	87859751	88256768	LAROTRECTINIB	null	Phase_IV	metastatic_neoplasm
FALSE	Q16288	NTRK3	NT-3_growth_factor_receptor	ENSG00000140538	15	87859751	88256768	LAROTRECTINIB	null	Phase_IV	neoplasm
FALSE	P21802	FGFR2	Fibroblast_growth_factor_receptor_2	ENSG00000066468	10	121478334	121598458	NINTEDANIB	Completed	Phase_III	colorectal_neoplasm
FALSE	P21802	FGFR2	Fibroblast_growth_factor_receptor_2	ENSG00000066468	10	121478334	121598458	NINTEDANIB	Completed	Phase_III	idiopathic_pulmonary_fibrosis
FALSE	P21802	FGFR2	Fibroblast_growth_factor_receptor_2	ENSG00000066468	10	121478334	121598458	NINTEDANIB	Completed	Phase_III	interstitial_lung_disease
FALSE	P21802	FGFR2	Fibroblast_growth_factor_receptor_2	ENSG00000066468	10	121478334	121598458	NINTEDANIB	Completed	Phase_III	non-small_cell_lung_carcinoma
FALSE	P21802	FGFR2	Fibroblast_growth_factor_receptor_2	ENSG00000066468	10	121478334	121598458	NINTEDANIB	Completed	Phase_III	pulmonary_fibrosis
FALSE	P21802	FGFR2	Fibroblast_growth_factor_receptor_2	ENSG00000066468	10	121478334	121598458	NINTEDANIB	Completed	Phase_III	systemic_scleroderma
FALSE	P21802	FGFR2	Fibroblast_growth_factor_receptor_2	ENSG00000066468	10	121478334	121598458	NINTEDANIB	Completed	Phase_IV	idiopathic_pulmonary_fibrosis
FALSE	P21802	FGFR2	Fibroblast_growth_factor_receptor_2	ENSG00000066468	10	121478334	121598458	NINTEDANIB	null	Phase_IV	neoplasm
FALSE	P21802	FGFR2	Fibroblast_growth_factor_receptor_2	ENSG00000066468	10	121478334	121598458	NINTEDANIB	Suspended	Phase_IV	idiopathic_pulmonary_fibrosis
FALSE	P21802	FGFR2	Fibroblast_growth_factor_receptor_2	ENSG00000066468	10	121478334	121598458	REGORAFENIB	Completed	Phase_III	colorectal_carcinoma
FALSE	P21802	FGFR2	Fibroblast_growth_factor_receptor_2	ENSG00000066468	10	121478334	121598458	REGORAFENIB	Completed	Phase_III	colorectal_neoplasm
FALSE	P21802	FGFR2	Fibroblast_growth_factor_receptor_2	ENSG00000066468	10	121478334	121598458	REGORAFENIB	Completed	Phase_III	Gastrointestinal_stromal_tumor
FALSE	P21802	FGFR2	Fibroblast_growth_factor_receptor_2	ENSG00000066468	10	121478334	121598458	REGORAFENIB	Completed	Phase_III	hepatocellular_carcinoma
FALSE	P21802	FGFR2	Fibroblast_growth_factor_receptor_2	ENSG00000066468	10	121478334	121598458	REGORAFENIB	Completed	Phase_III	malignant_colon_neoplasm
FALSE	P21802	FGFR2	Fibroblast_growth_factor_receptor_2	ENSG00000066468	10	121478334	121598458	REGORAFENIB	Completed	Phase_III	metastatic_colorectal_cancer
FALSE	P21802	FGFR2	Fibroblast_growth_factor_receptor_2	ENSG00000066468	10	121478334	121598458	REGORAFENIB	null	Phase_IV	neoplasm
FALSE	P21802	FGFR2	Fibroblast_growth_factor_receptor_2	ENSG00000066468	10	121478334	121598458	REGORAFENIB	Recruiting	Phase_IV	metastatic_colorectal_cancer
FALSE	P21802	FGFR2	Fibroblast_growth_factor_receptor_2	ENSG00000066468	10	121478334	121598458	BRIVANIB_ALANINATE	Completed	Phase_III	colorectal_carcinoma
FALSE	P21802	FGFR2	Fibroblast_growth_factor_receptor_2	ENSG00000066468	10	121478334	121598458	BRIVANIB	Completed	Phase_III	carcinoma
FALSE	P21802	FGFR2	Fibroblast_growth_factor_receptor_2	ENSG00000066468	10	121478334	121598458	BRIVANIB	Completed	Phase_III	hepatocellular_carcinoma
FALSE	P21802	FGFR2	Fibroblast_growth_factor_receptor_2	ENSG00000066468	10	121478334	121598458	BRIVANIB	Completed	Phase_III	liver_cancer
FALSE	P21802	FGFR2	Fibroblast_growth_factor_receptor_2	ENSG00000066468	10	121478334	121598458	ERDAFITINIB	null	Phase_IV	urothelial_carcinoma
FALSE	P21802	FGFR2	Fibroblast_growth_factor_receptor_2	ENSG00000066468	10	121478334	121598458	PALIFERMIN	Completed	Phase_III	head_and_neck_malignant_neoplasia
FALSE	P21802	FGFR2	Fibroblast_growth_factor_receptor_2	ENSG00000066468	10	121478334	121598458	PALIFERMIN	Completed	Phase_III	leukemia
FALSE	P21802	FGFR2	Fibroblast_growth_factor_receptor_2	ENSG00000066468	10	121478334	121598458	PALIFERMIN	Completed	Phase_III	lymphoma
FALSE	P21802	FGFR2	Fibroblast_growth_factor_receptor_2	ENSG00000066468	10	121478334	121598458	PALIFERMIN	Completed	Phase_III	multiple_myeloma
FALSE	P21802	FGFR2	Fibroblast_growth_factor_receptor_2	ENSG00000066468	10	121478334	121598458	PALIFERMIN	Completed	Phase_III	stomatitis
FALSE	P21802	FGFR2	Fibroblast_growth_factor_receptor_2	ENSG00000066468	10	121478334	121598458	TRAFERMIN	Completed	Phase_III	diabetic_foot
FALSE	P21802	FGFR2	Fibroblast_growth_factor_receptor_2	ENSG00000066468	10	121478334	121598458	TRAFERMIN	Completed	Phase_III	periodontitis
FALSE	P21802	FGFR2	Fibroblast_growth_factor_receptor_2	ENSG00000066468	10	121478334	121598458	TRAFERMIN	Completed	Phase_III	tympanic_membrane_perforation
FALSE	O14793	MSTN	Growth/differentiation_factor_8	ENSG00000138379	2	190055700	190062729	LANDOGROZUMAB	Completed	Phase_II	muscular_disease
FALSE	O14793	MSTN	Growth/differentiation_factor_8	ENSG00000138379	2	190055700	190062729	LANDOGROZUMAB	Completed	Phase_II	pancreatic_carcinoma
FALSE	O14793	MSTN	Growth/differentiation_factor_8	ENSG00000138379	2	190055700	190062729	TREVOGRUMAB	Completed	Phase_II	sarcopenia
FALSE	P40933	IL15	Interleukin-15	ENSG00000164136	4	141636583	141733987	AMG-714	Completed	Phase_II	celiac_disease
FALSE	P40933	IL15	Interleukin-15	ENSG00000164136	4	141636583	141733987	AMG-714	Completed	Phase_II	psoriasis
FALSE	P40933	IL15	Interleukin-15	ENSG00000164136	4	141636583	141733987	AMG-714	Completed	Phase_II	rheumatoid_arthritis
