# Supplementary material for: Mapping the serum proteome to neurological diseases using whole genome sequencing
Source: Nat Commun. 2021 Dec 2;12:7042. doi: 10.1038/s41467-021-27387-1 (PMC8640022; doi:10.1038/s41467-021-27387-1)
Supplement: Supplementary file 11 — Supplementary Data 8 [file 41467_2021_27387_MOESM11_ESM.xlsx]

## Sheet: Sheet1
panel	protein_symbol	uniprot_ID	encoding_gene	full_protein_name	ensg_ID	gene_chr	gene_start	gene_end
NEU	ADAM-22	Q9P0K1	ADAM22	Disintegrin_and_metalloproteinase_domain-containing_protein_22	ENSG00000008277	7	87934143	88202889
NEU	ADAM-23	O75077	ADAM23	Disintegrin_and_metalloproteinase_domain-containing_protein_23	ENSG00000114948	2	206443532	206621127
NEU	ALPHA-2-MRAP	P30533	LRPAP1	Alpha-2-macroglobulin_receptor-associated_protein	ENSG00000163956	4	3503612	3532446
NEU	BCAN	Q96GW7	BCAN	Brevican_core_protein	ENSG00000132692	1	156641390	156659532
NEU	BETA-NGF	P01138	NGF	Beta-nerve_growth_factor	ENSG00000134259	1	115285917	115338249
NEU	BMP-4	P12644	BMP4	Bone_morphogenetic_protein_4	ENSG00000125378	14	53949736	53958761
NEU	CADM3	Q8N126	CADM3	Cell_adhesion_molecule_3	ENSG00000162706	1	159171609	159203313
NEU	CD200	P41217	CD200	OX-2_membrane_glycoprotein	ENSG00000091972	3	112332347	112362812
NEU	CD200R1	Q8TD46	CD200R1	Cell_surface_glycoprotein_CD200_receptor_1	ENSG00000163606	3	112921205	112975103
NEU	CD38	P28907	CD38	ADP-ribosyl_cyclase/cyclic_ADP-ribose_hydrolase_1	ENSG00000004468	4	15778275	15853232
NEU	CDH3	P22223	CDH3	Cadherin-3	ENSG00000062038	16	68636189	68722616
NEU	CDH6	P55285	CDH6	Cadherin-6	ENSG00000113361	5	31193686	31329146
NEU	CLEC10A	Q8IUN9	CLEC10A	C-type_lectin_domain_family_10_member_A	ENSG00000132514	17	7074537	7080307
NEU	CLEC1B	Q9P126	CLEC1B	C-type_lectin_domain_family_1_member_B	ENSG00000165682	12	9985642	10013424
NEU	CLM-1	Q8TDQ1	CD300LF	CMRF35-like_molecule_1	ENSG00000186074	17	74694311	74712978
NEU	CLM-6	Q08708	CD300C	CMRF35-like_molecule_6	ENSG00000167850	17	74541073	74546115
NEU	CNTN5	O94779	CNTN5	Contactin-5	ENSG00000149972	11	99020949	100358885
NEU	CPA2	P48052	CPA2	Carboxypeptidase_A2	ENSG00000158516	7	130266863	130289798
NEU	CPM	P14384	CPM	Carboxypeptidase_M	ENSG00000135678	12	68842197	68971570
NEU	CRTAM	O95727	CRTAM	Cytotoxic_and_regulatory_T-cell_molecule	ENSG00000109943	11	122838500	122872643
NEU	CTSC	P53634	CTSC	Dipeptidyl_peptidase_1	ENSG00000109861	11	88293592	88337761
NEU	CTSS	P25774	CTSS	Cathepsin_S	ENSG00000163131	1	150730188	150765792
NEU	DDR1	Q08345	DDR1	Epithelial_discoidin_domain-containing_receptor_1	ENSG00000204580	6	30876421	30900156
NEU	DKK-4	Q9UBT3	DKK4	Dickkopf-related_protein_4	ENSG00000104371	8	42374063	42377229
NEU	DRAXIN	Q8NBI3	DRAXIN	Draxin	ENSG00000162490	1	11691710	11725857
NEU	EDA2R	Q9HAV5	EDA2R	Tumor_necrosis_factor_receptor_superfamily_member_27	ENSG00000131080	X	66595637	66639298
NEU	EFNA4	P52798	EFNA4	Ephrin-A4	ENSG00000243364	1	155063737	155069553
NEU	EPHB6	O15197	EPHB6	Ephrin_type-B_receptor_6	ENSG00000106123	7	142855061	142871094
NEU	EZR	P15311	EZR	Ezrin	ENSG00000092820	6	158765741	158819368
NEU	FCRL2	Q96LA5	FCRL2	Fc_receptor-like_protein_2	ENSG00000132704	1	157745733	157777132
NEU	FLRT2	O43155	FLRT2	Leucine-rich_repeat_transmembrane_protein_FLRT2	ENSG00000185070	14	85530144	85654428
NEU	G-CSF	P09919	CSF3	Granulocyte_Colony-Stimulating_Factor	ENSG00000108342	17	40015361	40017813
NEU	GAL-8	O00214	LGALS8	Galectin-8	ENSG00000116977	1	236518000	236552981
NEU	GCP5	P78333	GPC5	Glypican-5	ENSG00000179399	13	91398621	92873682
NEU	GDF-8	O14793	MSTN	Growth/differentiation_factor_8	ENSG00000138379	2	190055700	190062729
NEU	GDNF	P39905	GDNF	Glial_cell_line-derived_neurotrophic_factor	ENSG00000168621	5	37812677	37840041
NEU	GDNFR-ALPHA-3	O60609	GFRA3	GDNF_family_receptor_alpha-3	ENSG00000146013	5	138252380	138274621
NEU	GFR-ALPHA-1	P56159	GFRA1	GDNF_family_receptor_alpha-1	ENSG00000151892	10	116056925	116273467
NEU	GM-CSF-R-ALPHA	P15509	CSF2RA	Granulocyte-macrophage_colony-stimulating_factor_receptor_subunit_alpha	ENSG00000198223	X	1268800	1310381
NEU	GZMA	P12544	GZMA	Granzyme_A	ENSG00000145649	5	55102646	55110252
NEU	HAGH	Q16775	HAGH	Hydroxyacylglutathione_hydrolase,_mitochondrial	ENSG00000063854	16	1795620	1827157
NEU	IL-5R-ALPHA	Q01344	IL5RA	Interleukin-5_receptor_subunit_alpha	ENSG00000091181	3	3066326	3126613
NEU	IL12	P29460	IL12B	Interleukin-12	ENSG00000113302	5	159314780	159330487
NEU	JAM-B	P57087	JAM2	Junctional_adhesion_molecule_B	ENSG00000154721	21	25639258	25717562
NEU	KYNU	Q16719	KYNU	Kynureninase	ENSG00000115919	2	142877657	143055833
NEU	LAIR-2	Q6ISS4	LAIR2	Leukocyte-associated_immunoglobulin-like_receptor_2	ENSG00000167618	19	54497879	54510687
NEU	LAT	O43561	LAT	Linker_for_activation_of_T-cells_family_member_1	ENSG00000213658	16	28984826	28990783
NEU	LAYN	Q6UX15	LAYN	Layilin	ENSG00000204381	11	111540280	111561745
NEU	LXN	Q9BS40	LXN	Latexin	ENSG00000079257	3	158645822	158672648
NEU	MANF	P55145	MANF	Mesencephalic_astrocyte-derived_neurotrophic_factor	ENSG00000145050	3	51385291	51389397
NEU	MAPT	P10636	MAPT	Microtubule-associated_protein_tau	ENSG00000186868	17	45894382	46028334
NEU	MATN3	O15232	MATN3	Matrilin-3	ENSG00000132031	2	19992052	20012668
NEU	MDGA1	Q8NFP4	MDGA1	MAM_domain-containing_glycosylphosphatidylinositol_anchor_protein_1	ENSG00000112139	6	37630679	37699306
NEU	MSR1	P21757	MSR1	Macrophage_scavenger_receptor_types_I_and_II	ENSG00000038945	8	16107878	16567490
NEU	N-CDASE	Q9NR71	ASAH2	Neutral_ceramidase	ENSG00000188611	10	50182778	50279720
NEU	N2DL-2	Q9BZM5	ULBP2	NKG2D_ligand_2	ENSG00000131015	6	149942014	149949235
NEU	NAAA	Q02083	NAAA	N-acylethanolamine-hydrolyzing_acid_amidase	ENSG00000138744	4	75913660	75941013
NEU	NBL1	P41271	NBL1	Neuroblastoma_suppressor_of_tumorigenicity_1	ENSG00000158747	1	19596979	19658456
NEU	NCAN	O14594	NCAN	Neurocan_core_protein	ENSG00000130287	19	19211958	19252233
NEU	NEP	P08473	MME	Neprilysin	ENSG00000196549	3	155024124	155183729
NEU	NMNAT1	Q9HAN9	NMNAT1	Nicotinamide/nicotinic_acid_mononucleotide_adenylyltransferase_1	ENSG00000173614	1	9943428	9985501
NEU	NR-CAM	Q92823	NRCAM	Neuronal_cell_adhesion_molecule	ENSG00000091129	7	108147623	108456717
NEU	NRP2	O60462	NRP2	Neuropilin-2	ENSG00000118257	2	205681990	205798133
NEU	NTRK2	Q16620	NTRK2	BDNF/NT-3_growth_factors_receptor	ENSG00000148053	9	84668551	85027070
NEU	NTRK3	Q16288	NTRK3	NT-3_growth_factor_receptor	ENSG00000140538	15	87859751	88256768
NEU	PDGF-R-ALPHA	P16234	PDGFRA	Platelet-derived_growth_factor_receptor_alpha	ENSG00000134853	4	54229280	54298245
NEU	PLXNB1	O43157	PLXNB1	Plexin-B1	ENSG00000164050	3	48403854	48430086
NEU	PLXNB3	Q9ULL4	PLXNB3	Plexin-B3	ENSG00000198753	X	153764196	153779346
NEU	PRTG	Q2VWP7	PRTG	Protogenin	ENSG00000166450	15	55611544	55743152
NEU	PVR	P15151	PVR	Poliovirus_receptor	ENSG00000073008	19	44643798	44666162
NEU	RGMA	Q96B86	RGMA	Repulsive_guidance_molecule_A	ENSG00000182175	15	93035273	93089204
NEU	RGMB	Q6NW40	RGMB	RGM_domain_family_member_B	ENSG00000174136	5	98768650	98798643
NEU	ROBO2	Q9HCK4	ROBO2	Roundabout_homolog_2	ENSG00000185008	3	75906695	77649964
NEU	RSPO1	Q2MKA7	RSPO1	R-spondin-1	ENSG00000169218	1	37611350	37634892
NEU	SCARA5	Q6ZMJ2	SCARA5	Scavenger_receptor_class_A_member_5	ENSG00000168079	8	27869883	27992673
NEU	SCARB2	Q14108	SCARB2	Lysosome_membrane_protein_2	ENSG00000138760	4	76158737	76234536
NEU	SCARF2	Q96GP6	SCARF2	Scavenger_receptor_class_F_member_2	ENSG00000244486	22	20424815	20437826
NEU	SFRP-3	Q92765	FRZB	Secreted_frizzled-related_protein_3	ENSG00000162998	2	182833275	182866637
NEU	SIGLEC-9	Q9Y336	SIGLEC9	Sialic_acid-binding_Ig-like_lectin_9	ENSG00000129450	19	51124908	51136651
NEU	SIGLEC1	Q9BZZ2	SIGLEC1	Sialoadhesin	ENSG00000088827	20	3686970	3707128
NEU	SKR3	P37023	ACVRL1	Serine/threonine-protein_kinase_receptor_R3	ENSG00000139567	12	51906908	51923361
NEU	SMOC2	Q9H3U7	SMOC2	SPARC-related_modular_calcium-binding_protein_2	ENSG00000112562	6	168441151	168673445
NEU	SMPD1	P17405	SMPD1	Sphingomyelin_phosphodiesterase	ENSG00000166311	11	6390440	6394998
NEU	SPOCK1	Q08629	SPOCK1	Testican-1	ENSG00000152377	5	136975298	137598379
NEU	THY-1	P04216	THY1	Thy-1_membrane_glycoprotein	ENSG00000154096	11	119417378	119424985
NEU	TMPRSS5	Q9H3S3	TMPRSS5	Transmembrane_protease_serine_5	ENSG00000166682	11	113687547	113706373
NEU	TN-R	Q92752	TNR	Tenascin-R	ENSG00000116147	1	175315194	175743616
NEU	TNFRSF12A	Q9NP84	TNFRSF12A	Tumor_necrosis_factor_receptor_superfamily_member_12A	ENSG00000006327	16	3018445	3022383
NEU	TNFRSF21	O75509	TNFRSF21	Tumor_necrosis_factor_receptor_superfamily_member_21	ENSG00000146072	6	47231532	47309905
NEU	UNC5C	O95185	UNC5C	Netrin_receptor_UNC5C	ENSG00000182168	4	95162504	95549206
NEU	VWC2	Q2TAL6	VWC2	Brorin	ENSG00000188730	7	49773638	49921950
NEU	WFIKKN1	Q96NZ8	WFIKKN1	WAP,_Kazal,_immunoglobulin,_Kunitz_and_NTR_domain-containing_protein_1	ENSG00000127578	16	629239	634117
NEX	AARSD1	Q9BTE6	AARSD1	Alanyl-tRNA_editing_protein_Aarsd1	ENSG00000266967	17	42950526	42964498
NEX	ABHD14B	Q96IU4	ABHD14B	Protein_ABHD14B	ENSG00000114779	3	51968510	51983409
NEX	ADAM15	Q13444	ADAM15	Disintegrin_and_metalloproteinase_domain-containing_protein_15	ENSG00000143537	1	155050566	155062775
NEX	ADGRB3	O60242	ADGRB3	Adhesion_G_protein-coupled_receptor_B3	ENSG00000135298	6	68635282	69389506
NEX	AKT1S1	Q96B36	AKT1S1	Proline-rich_AKT1_substrate_1	ENSG00000204673	19	49869033	49878459
NEX	ANXA10	Q9UJ72	ANXA10	Annexin_A10	ENSG00000109511	4	168092537	168187736
NEX	AOC1	P19801	AOC1	Amiloride-sensitive_amine_oxidase_[copper-containing]	ENSG00000002726	7	150824627	150861504
NEX	ASGR1	P07306	ASGR1	Asialoglycoprotein_receptor_1	ENSG00000141505	17	7173431	7179564
NEX	ATP6V1F	Q16864	ATP6V1F	V-type_proton_ATPase_subunit_F	ENSG00000128524	7	128862856	128865847
NEX	BST2	Q10589	BST2	Bone_marrow_stromal_antigen_2	ENSG00000130303	19	17402939	17405630
NEX	CARHSP1	Q9Y2V2	CARHSP1	Calcium-regulated_heat-stable_protein_1	ENSG00000153048	16	8852942	8869012
NEX	CCL27	Q9Y4X3	CCL27	C-C_motif_chemokine_27	ENSG00000213927	9	34661880	34664048
NEX	CD302	Q8IX05	CD302	CD302_antigen	ENSG00000241399	2	159768628	159798255
NEX	CD33	P20138	CD33	Myeloid_cell_surface_antigen_CD33	ENSG00000105383	19	51225064	51243860
NEX	CD63	P08962	CD63	CD63_antigen	ENSG00000135404	12	55725323	55729707
NEX	CDH15	P55291	CDH15	Cadherin-15	ENSG00000129910	16	89171748	89195492
NEX	CDH17	Q12864	CDH17	Cadherin-17	ENSG00000079112	8	94127162	94217303
NEX	CEACAM3	P40198	CEACAM3	Carcinoembryonic_antigen-related_cell_adhesion_molecule_3	ENSG00000170956	19	41796587	41811554
NEX	CETN2	P41208	CETN2	Centrin-2	ENSG00000147400	X	152826994	152830757
NEX	CLSTN1	O94985	CLSTN1	Calsyntenin-1	ENSG00000171603	1	9728926	9823984
NEX	COL4A3BP	Q9Y5P4	CERT1	Ceramide_transfer_protein	ENSG00000113163	5	75356345	75512138
NEX	CRADD	P78560	CRADD	Death_domain-containing_protein_CRADD	ENSG00000169372	12	93677375	93894840
NEX	CRIP2	P52943	CRIP2	Cysteine-rich_protein_2	ENSG00000182809	14	105472962	105480170
NEX	CTF1	Q16619	CTF1	Cardiotrophin-1	ENSG00000150281	16	30896607	30903560
NEX	DEFB4A	O15263	DEFB4A	Beta-defensin_4A	ENSG00000171711	8	7894677	7896716
NEX	DPEP1	P16444	DPEP1	Dipeptidase_1	ENSG00000015413	16	89613308	89638456
NEX	DPEP2	Q9H4A9	DPEP2	Dipeptidase_2	ENSG00000167261	16	67987394	68000586
NEX	DSG3	P32926	DSG3	Desmoglein-3	ENSG00000134757	18	31447741	31478702
NEX	DUSP3	P51452	DUSP3	Dual_specificity_protein_phosphatase_3	ENSG00000108861	17	43766125	43778977
NEX	ECE1	P42892	ECE1	Endothelin-converting_enzyme_1	ENSG00000117298	1	21217247	21345572
NEX	EIF4B	P23588	EIF4B	Eukaryotic_translation_initiation_factor_4B	ENSG00000063046	12	53006158	53042209
NEX	EPHA10	Q5JZY3	EPHA10	Ephrin_type-A_receptor_10	ENSG00000183317	1	37713880	37765133
NEX	EREG	O14944	EREG	Proepiregulin	ENSG00000124882	4	74365145	74388749
NEX	FCAR	P24071	FCAR	Immunoglobulin_alpha_Fc_receptor	ENSG00000186431	19	54874235	54891420
NEX	FGFR2	P21802	FGFR2	Fibroblast_growth_factor_receptor_2	ENSG00000066468	10	121478334	121598458
NEX	FHIT	P49789	FHIT	Bis-5'-adenosyl-triphosphatase	ENSG00000189283	3	59747277	61251459
NEX	FKBP5	Q13451	FKBP5	Peptidyl-prolyl_cis-trans_isomerase_FKBP5	ENSG00000096060	6	35573585	35728583
NEX	FKBP7	Q9Y680	FKBP7	Peptidyl-prolyl_cis-trans_isomerase_FKBP7	ENSG00000079150	2	178463664	178478600
NEX	FUT8	Q9BYC5	FUT8	Alpha-1,6-fucosyltransferase	ENSG00000033170	14	65410592	65744121
NEX	GBP2	P32456	GBP2	Guanylate-binding_protein_2	ENSG00000162645	1	89106132	89150456
NEX	GGT5	P36269	GGT5	Glutathione_hydrolase_5_proenzyme	ENSG00000099998	22	24219654	24245142
NEX	GPNMB	Q14956	GPNMB	Transmembrane_glycoprotein_NMB	ENSG00000136235	7	23235967	23275108
NEX	GSTP1	P09211	GSTP1	Glutathione_S-transferase_P	ENSG00000084207	11	67583742	67586656
NEX	HMOX2	P30519	HMOX2	Heme_oxygenase_2	ENSG00000103415	16	4474690	4510347
NEX	HSP90B1	P14625	HSP90B1	Endoplasmin	ENSG00000166598	12	103930107	103953645
NEX	IFI30	P13284	IFI30	Gamma-interferon-inducible_lysosomal_thiol_reductase	ENSG00000216490	19	18173162	18178117
NEX	IFNL1	Q8IU54	IFNL1	Interferon_lambda-1	ENSG00000182393	19	39296407	39298673
NEX	IKZF2	Q9UKS7	IKZF2	Zinc_finger_protein_Helios	ENSG00000030419	2	212999691	213152427
NEX	IL15	P40933	IL15	Interleukin-15	ENSG00000164136	4	141636583	141733987
NEX	IL32	P24001	IL32	Interleukin-32	ENSG00000008517	16	3065297	3082192
NEX	IL3RA	P26951	IL3RA	Interleukin-3_receptor_subunit_alpha	ENSG00000185291	X	1336616	1382689
NEX	ILKAP	Q9H0C8	ILKAP	Integrin-linked_kinase-associated_serine/threonine_phosphatase_2C	ENSG00000132323	2	238170402	238203708
NEX	IMPA1	P29218	IMPA1	Inositol_monophosphatase_1	ENSG00000133731	8	81656914	81686331
NEX	ING1	Q9UK53	ING1	Inhibitor_of_growth_protein_1	ENSG00000153487	13	110712736	110723339
NEX	ISLR2	Q6UXK2	ISLR2	Immunoglobulin_superfamily_containing_leucine-rich_repeat_protein_2	ENSG00000167178	15	74100311	74138540
NEX	KIF1BP	Q96EK5	KIFBP	KIF1-binding_protein	ENSG00000198954	10	68988721	69043544
NEX	KIR2DL3	P43628	KIR2DL3	Killer_cell_immunoglobulin-like_receptor_2DL3	ENSG00000243772	19	54738513	54753052
NEX	KIRREL2	Q6UWL6	KIRREL2	Kin_of_IRRE-like_protein_2	ENSG00000126259	19	35855861	35867109
NEX	KLB	Q86Z14	KLB	Beta-klotho	ENSG00000134962	4	39406930	39451533
NEX	LEPR	P48357	LEPR	Leptin_receptor	ENSG00000116678	1	65420652	65641559
NEX	LTBP3	Q9NS15	LTBP3	Latent-transforming_growth_factor_beta-binding_protein_3	ENSG00000168056	11	65538805	65558930
NEX	MAD1L1	Q9Y6D9	MAD1L1	Mitotic_spindle_assembly_checkpoint_protein_MAD1	ENSG00000002822	7	1815793	2233243
NEX	NAA10	P41227	NAA10	N-alpha-acetyltransferase_10	ENSG00000102030	X	153929225	153935080
NEX	NDRG1	Q92597	NDRG1	Protein_NDRG1	ENSG00000104419	8	133237171	133302022
NEX	NEFL	P07196	NEFL	Neurofilament_light_polypeptide	ENSG00000277586	8	24950955	24957110
NEX	NPM1	P06748	NPM1	Nucleophosmin	ENSG00000181163	5	171387116	171411137
NEX	NXPH1	P58417	NXPH1	Neurexophilin-1	ENSG00000122584	7	8433609	8752961
NEX	PAEP	P09466	PAEP	Glycodelin	ENSG00000122133	9	135561756	135566955
NEX	PFDN2	Q9UHV9	PFDN2	Prefoldin_subunit_2	ENSG00000143256	1	161100556	161118055
NEX	PHOSPHO1	Q8TCT1	PHOSPHO1	Phosphoethanolamine/phosphocholine_phosphatase	ENSG00000173868	17	49223362	49230766
NEX	PLA2G10	O15496	PLA2G10	Group_10_secretory_phospholipase_A2	ENSG00000069764	16	14672545	14694669
NEX	PMVK	Q15126	PMVK	Phosphomevalonate_kinase	ENSG00000163344	1	154924740	154936719
NEX	PPP3R1	P63098	PPP3R1	Calcineurin_subunit_B_type_1	ENSG00000221823	2	68178857	68256237
NEX	PRTFDC1	Q9NRG1	PRTFDC1	Phosphoribosyltransferase_domain-containing_protein_1	ENSG00000099256	10	24848614	24952606
NEX	PSG1	P11464	PSG1	Pregnancy-specific_beta-1-glycoprotein_1	ENSG00000231924	19	42866464	42879822
NEX	PSME1	Q06323	PSME1	Proteasome_activator_complex_subunit_1	ENSG00000092010	14	24136163	24138967
NEX	PTPN1	P18031	PTPN1	Tyrosine-protein_phosphatase_non-receptor_type_1	ENSG00000196396	20	50510321	50585241
NEX	PTS	Q03393	PTS	6-pyruvoyl_tetrahydrobiopterin_synthase	ENSG00000150787	11	112226367	112269955
NEX	RBKS	Q9H477	RBKS	Ribokinase	ENSG00000171174	2	27781379	27890681
NEX	RNF31	Q96EP0	RNF31	E3_ubiquitin-protein_ligase_RNF31	ENSG00000092098	14	24146683	24160660
NEX	RPS6KB1	P23443	RPS6KB1	Ribosomal_protein_S6_kinase_beta-1	ENSG00000108443	17	59893046	59950574
NEX	SFRP1	Q8N474	SFRP1	Secreted_frizzled-related_protein_1	ENSG00000104332	8	41261962	41309473
NEX	SMOC1	Q9H4F8	SMOC1	SPARC-related_modular_calcium-binding_protein_1	ENSG00000198732	14	69854131	70032366
NEX	SNCG	O76070	SNCG	Gamma-synuclein	ENSG00000173267	10	86958599	86963258
NEX	SRP14	P37108	SRP14	Signal_recognition_particle_14_kDa_protein	ENSG00000140319	15	40035690	40039181
NEX	TBCB	Q99426	TBCB	Tubulin-folding_cofactor_B	ENSG00000105254	19	36114289	36125947
NEX	TDGF1	P13385	TDGF1	Teratocarcinoma-derived_growth_factor_1	ENSG00000241186	3	46574534	46582457
NEX	TNFRSF13C	Q96RJ3	TNFRSF13C	Tumor_necrosis_factor_receptor_superfamily_member_13C	ENSG00000159958	22	41922023	41926818
NEX	TPPP3	Q9BW30	TPPP3	Tubulin_polymerization-promoting_protein_family_member_3	ENSG00000159713	16	67389809	67393518
NEX	UBE2F	Q969M7	UBE2F	NEDD8-conjugating_enzyme_UBE2F	ENSG00000184182	2	237966827	238042782
NEX	VSTM1	Q6UX27	VSTM1	V-set_and_transmembrane_domain-containing_protein_1	ENSG00000189068	19	54040825	54063953
NEX	WWP2	O00308	WWP2	NEDD4-like_E3_ubiquitin-protein_ligase_WWP2	ENSG00000198373	16	69762306	69941741
