# Supplementary material for: Mapping the serum proteome to neurological diseases using whole genome sequencing
Source: Nat Commun. 2021 Dec 2;12:7042. doi: 10.1038/s41467-021-27387-1 (PMC8640022; doi:10.1038/s41467-021-27387-1)
Supplement: Supplementary file 12 — Supplementary Data 9 [file 41467_2021_27387_MOESM12_ESM.xlsx]

## Sheet: Sheet1
panel	protein	cohort.x	greml_sc.h2.x	greml_sc.se.x	greml_ldms.h2.x	greml_ldms.se.x	cohort.y	greml_sc.h2.y	greml_sc.se.y	greml_ldms.h2.y	greml_ldms.se.y	greml_sc.h2.meta	greml_sc.se.meta	greml_ldms.h2.meta	greml_ldms.se.meta
NEU	ADAM-22	MANOLIS	0.403419	0.075274	0.383313	0.084662	Pomak	0.445337	0.062473	0.412196	0.068326	0.42824	0.0480732	0.400804	0.0531704
NEU	ADAM-23	MANOLIS	0.449471	0.07501	0.451787	0.084041	Pomak	0.449246	0.061075	0.443773	0.069753	0.449336	0.0473612	0.447042	0.0536739
NEU	ALPHA-2-MRAP	MANOLIS	0.65216	0.065281	NA	NA	Pomak	0.510138	0.061506	0.503776	0.066758	0.576924	0.0447664	NA	NA
NEU	BCAN	MANOLIS	0.496203	0.070961	0.468947	0.078144	Pomak	0.372303	0.061396	0.348982	0.068635	0.425346	0.0464298	0.401225	0.0515683
NEU	BETA-NGF	MANOLIS	0.212727	0.073287	0.506829	0.088142	Pomak	0.217091	0.060124	0.28164	0.070402	0.215335	0.046483	0.369349	0.0550087
NEU	BMP-4	MANOLIS	0.245431	0.067897	0.268091	0.079034	Pomak	0.28373	0.063514	0.323018	0.074897	0.265856	0.0463833	0.29703	0.0543639
NEU	CADM3	MANOLIS	0.288806	0.072005	0.284029	0.083535	Pomak	0.236741	0.059845	0.247921	0.067297	0.258012	0.0460242	0.262132	0.0524063
NEU	CD200	MANOLIS	0.3633	0.075054	0.407514	0.083004	Pomak	0.223172	0.057703	NA	NA	0.275229	0.0457459	NA	NA
NEU	CD200R1	MANOLIS	0.492262	0.072096	0.498719	0.080737	Pomak	0.486563	0.062246	0.528352	0.063702	0.488997	0.0471153	0.516982	0.05001
NEU	CD38	MANOLIS	0.361613	0.072602	0.425479	0.083467	Pomak	0.322192	0.060606	0.251788	0.067117	0.338381	0.0465259	0.319994	0.0523044
NEU	CDH3	MANOLIS	0.432419	0.07498	0.576119	0.084308	Pomak	0.210975	0.058859	0.23876	0.067649	0.295405	0.0462981	0.370894	0.0527631
NEU	CDH6	MANOLIS	0.297331	0.075144	0.284791	0.085557	Pomak	0.21131	0.057662	0.330085	0.071314	0.24319	0.0457458	0.311517	0.0547797
NEU	CLEC10A	MANOLIS	0.403291	0.072432	0.384082	0.085358	Pomak	0.302175	0.064054	0.324285	0.072082	0.346549	0.047983	0.349177	0.0550722
NEU	CLEC1B	MANOLIS	0.33091	0.070528	0.331814	0.082652	Pomak	0.504571	0.06475	0.525355	0.066254	0.425144	0.0476973	0.449642	0.0516953
NEU	CLM-1	MANOLIS	0.431422	0.077026	0.605504	0.079753	Pomak	0.631123	0.060358	0.609473	0.063672	0.55515	0.0475092	0.607928	0.0497591
NEU	CLM-6	MANOLIS	0.434887	0.073255	0.426196	0.083077	Pomak	0.2983	0.060732	0.391218	0.073672	0.353938	0.046754	0.406616	0.0551205
NEU	CNTN5	MANOLIS	0.53245	0.074523	0.628111	0.080066	Pomak	0.506404	0.062569	0.488174	0.070064	0.517173	0.047919	0.548861	0.0527265
NEU	CPA2	MANOLIS	0.211769	0.071853	0.185691	0.082917	Pomak	0.386873	0.065022	0.372154	0.072605	0.308038	0.0482121	0.291232	0.0546236
NEU	CPM	MANOLIS	0.385896	0.077407	0.494358	0.082588	Pomak	0.299574	0.061634	0.259838	0.071431	0.333067	0.0482165	0.360198	0.0540266
NEU	CRTAM	MANOLIS	0.377833	0.076513	0.563582	0.084092	Pomak	0.389633	0.06438	0.660368	0.061164	0.384742	0.0492615	0.626881	0.0494638
NEU	CTSC	MANOLIS	0.204221	0.071919	NA	NA	Pomak	0.318801	0.060807	NA	NA	0.271037	0.0464344	NA	NA
NEU	CTSS	MANOLIS	0.466402	0.073875	0.464271	0.08176	Pomak	0.460502	0.061086	0.443684	0.066733	0.462898	0.0470766	0.451915	0.0516985
NEU	DDR1	MANOLIS	0.342109	0.07186	0.464029	0.083489	Pomak	0.280399	0.058953	NA	NA	0.305224	0.0455778	NA	NA
NEU	DKK-4	MANOLIS	0.304238	0.072014	NA	NA	Pomak	0.210384	0.057902	0.199217	0.068694	0.247235	0.0451248	NA	NA
NEU	DRAXIN	MANOLIS	0.428685	0.068541	NA	NA	Pomak	0.204664	0.062305	0.268712	0.070316	0.306022	0.0461036	NA	NA
NEU	EDA2R	MANOLIS	0.430713	0.076843	0.618454	0.079229	Pomak	0.339516	0.060848	0.359415	0.067606	0.374662	0.0477034	0.468557	0.0514279
NEU	EFNA4	MANOLIS	0.314962	0.074984	0.31187	0.085943	Pomak	0.145276	0.056096	0.190526	0.068653	0.206165	0.0449176	0.237795	0.0536398
NEU	EPHB6	MANOLIS	0.310589	0.074083	0.318102	0.085561	Pomak	0.258081	0.058454	0.264609	0.066403	0.278228	0.0458894	0.284717	0.0524582
NEU	EZR	MANOLIS	0.313619	0.074788	0.619244	0.080944	Pomak	0.333069	0.063316	0.362702	0.07255	0.324949	0.0483238	0.476986	0.0540253
NEU	FCRL2	MANOLIS	0.730091	0.071155	0.777039	0.070952	Pomak	0.540121	0.063188	0.856324	0.046433	0.62388	0.0472474	0.83255	0.0388526
NEU	FLRT2	MANOLIS	0.351759	0.069124	0.511964	0.080163	Pomak	0.300596	0.062126	NA	NA	0.323457	0.0462063	NA	NA
NEU	G-CSF	MANOLIS	0.181635	0.06802	0.354685	0.088838	Pomak	0.140354	0.054407	0.116878	0.067959	0.15646	0.0424875	0.204667	0.0539767
NEU	GAL-8	MANOLIS	0.523034	0.073321	NA	NA	Pomak	0.555056	0.060573	0.533776	0.065253	0.542066	0.0466984	NA	NA
NEU	GCP5	MANOLIS	0.706774	0.070032	0.595459	0.079331	Pomak	0.790059	0.053873	0.883214	0.048659	0.759096	0.0427004	0.80455	0.0414782
NEU	GDF-8	MANOLIS	0.272549	0.071735	0.367429	0.083952	Pomak	0.383529	0.063835	0.343147	0.070188	0.334484	0.0476876	0.353137	0.0538479
NEU	GDNF	MANOLIS	0.230902	0.074088	0.266143	0.088682	Pomak	0.083023	0.05171	0.073088	0.06864	0.131463	0.0424032	0.145414	0.0542803
NEU	GDNFR-ALPHA-3	MANOLIS	0.513621	0.071189	0.627987	0.075874	Pomak	0.25715	0.061916	0.250464	0.071101	0.367604	0.0467181	0.426978	0.0518814
NEU	GFR-ALPHA-1	MANOLIS	0.424097	0.075458	0.399911	0.084055	Pomak	0.152966	0.054203	0.159541	0.066107	0.245249	0.0440226	0.251401	0.051962
NEU	GM-CSF-R-ALPHA	MANOLIS	0.434784	0.078044	0.64626	0.08141	Pomak	0.685411	0.057148	0.68057	0.060203	0.597932	0.0461082	0.66844	0.0484052
NEU	GZMA	MANOLIS	0.381836	0.074291	0.574465	0.079049	Pomak	0.491811	0.062239	0.6064	0.062495	0.446456	0.047709	0.594117	0.0490247
NEU	HAGH	MANOLIS	0.249542	0.072182	0.263967	0.085067	Pomak	0.189465	0.056242	NA	NA	0.21216	0.0443648	NA	NA
NEU	IL-5R-ALPHA	MANOLIS	0.481627	0.075288	0.496353	0.086003	Pomak	0.541192	0.064373	0.637453	0.063408	0.516036	0.0489268	0.587764	0.0510364
NEU	IL12	MANOLIS	0.358878	0.075881	0.488248	0.082967	Pomak	0.469629	0.061445	0.541847	0.066535	0.425769	0.0477524	0.520868	0.0519058
NEU	JAM-B	MANOLIS	0.371957	0.0719	0.409848	0.082652	Pomak	0.156182	0.054992	0.149413	0.064874	0.23582	0.0436805	0.248695	0.0510317
NEU	KYNU	MANOLIS	0.176404	0.065888	0.187317	0.081288	Pomak	0.23182	0.062334	0.346776	0.071677	0.205647	0.0452811	0.277026	0.0537618
NEU	LAIR-2	MANOLIS	0.878507	0.055287	NA	NA	Pomak	0.765894	0.056136	0.780852	0.051347	0.823059	0.0393905	NA	NA
NEU	LAT	MANOLIS	0.36961	0.071165	0.340705	0.083069	Pomak	0.448976	0.06388	0.413756	0.068107	0.413562	0.0475376	0.38439	0.0526679
NEU	LAYN	MANOLIS	0.263647	0.074042	0.236673	0.083561	Pomak	0.26621	0.058817	0.292036	0.065927	0.265218	0.0460545	0.270796	0.0517577
NEU	LXN	MANOLIS	0.122153	0.069755	0.288188	0.088451	Pomak	0.084285	0.055827	0.114981	0.070171	0.0990702	0.0435866	0.181885	0.0549727
NEU	MANF	MANOLIS	0.243789	0.070279	0.309333	0.090336	Pomak	0.454377	0.064249	0.472408	0.070768	0.358503	0.0474197	0.41039	0.0557091
NEU	MAPT	MANOLIS	0.180531	0.072319	0.149011	0.087221	Pomak	0.055618	0.042662	0.103258	0.066598	0.0878655	0.0367448	0.120109	0.052932
NEU	MATN3	MANOLIS	0.426056	0.070495	0.734862	0.071559	Pomak	0.260801	0.060723	NA	NA	0.33119	0.0460079	NA	NA
NEU	MDGA1	MANOLIS	0.802656	0.062223	NA	NA	Pomak	0.73503	0.055526	0.658122	0.061035	0.765009	0.0414289	NA	NA
NEU	MSR1	MANOLIS	0.527004	0.074188	0.6158	0.080054	Pomak	0.477599	0.061895	0.531898	0.06538	0.497875	0.0475265	0.565469	0.0506381
NEU	N-CDASE	MANOLIS	0.55086	0.074747	0.580099	0.077819	Pomak	0.557933	0.059329	0.533104	0.065026	0.555199	0.0464699	0.552426	0.0498985
NEU	N2DL-2	MANOLIS	0.539464	0.072372	0.616673	0.075049	Pomak	0.230036	0.061317	NA	NA	0.359337	0.0467833	NA	NA
NEU	NAAA	MANOLIS	0.504583	0.073483	0.499075	0.080107	Pomak	0.547742	0.059123	0.51221	0.06415	0.530782	0.0460642	0.507078	0.0500731
NEU	NBL1	MANOLIS	0.204094	0.075378	0.298061	0.08895	Pomak	0.050112	0.051268	0.149863	0.067509	0.0988142	0.042392	0.204027	0.0537752
NEU	NCAN	MANOLIS	0.41873	0.073097	0.41153	0.081224	Pomak	0.408771	0.061983	0.343112	0.069796	0.412937	0.0472749	0.372173	0.0529365
NEU	NEP	MANOLIS	0.635127	0.071015	0.629755	0.079082	Pomak	0.377822	0.062794	0.356123	0.070003	0.490726	0.0470414	0.476337	0.0524169
NEU	NMNAT1	MANOLIS	0.34038	0.073044	0.347827	0.080792	Pomak	0.224385	0.059225	0.231295	0.06835	0.270395	0.0460033	0.279907	0.0521814
NEU	NR-CAM	MANOLIS	0.341254	0.074576	0.294929	0.086108	Pomak	0.205768	0.056232	0.144974	0.064154	0.254877	0.0448988	0.1985	0.0514454
NEU	NRP2	MANOLIS	0.249324	0.073281	0.255205	0.084459	Pomak	0.111156	0.05664	0.181016	0.071597	0.162828	0.0448143	0.212037	0.0546142
NEU	NTRK2	MANOLIS	0.356087	0.074071	NA	NA	Pomak	0.094269	0.052859	0.147011	0.06761	0.182613	0.0430266	NA	NA
NEU	NTRK3	MANOLIS	0.289863	0.072832	NA	NA	Pomak	0.223493	0.056547	0.276037	0.069279	0.248454	0.0446652	NA	NA
NEU	PDGF-R-ALPHA	MANOLIS	0.54069	0.071818	0.546533	0.078603	Pomak	0.316723	0.05978	0.248867	0.070313	0.408389	0.0459458	0.38118	0.0524055
NEU	PLXNB1	MANOLIS	0.318734	0.074051	0.267636	0.083849	Pomak	0.337354	0.060317	0.365173	0.072546	0.329928	0.0467663	0.323417	0.0548621
NEU	PLXNB3	MANOLIS	0.424449	0.073326	0.578981	0.081837	Pomak	0.500046	0.062807	0.495762	0.066738	0.468054	0.0477007	0.529001	0.0517203
NEU	PRTG	MANOLIS	0.452537	0.070314	0.461233	0.081584	Pomak	0.396277	0.063816	NA	NA	0.421688	0.0472554	NA	NA
NEU	PVR	MANOLIS	0.500264	0.074553	0.538968	0.083089	Pomak	0.420088	0.060252	0.442746	0.064904	0.451765	0.0468614	0.479209	0.0511487
NEU	RGMA	MANOLIS	0.470372	0.070378	0.596838	0.074385	Pomak	0.41751	0.062861	0.398328	0.071335	0.440968	0.0468826	0.49343	0.051486
NEU	RGMB	MANOLIS	0.369743	0.071976	0.528532	0.084908	Pomak	0.212279	0.05797	0.204349	0.06631	0.274234	0.0451476	0.327164	0.0522612
NEU	ROBO2	MANOLIS	0.354964	0.072799	0.325521	0.084732	Pomak	0.301899	0.060214	NA	NA	0.323455	0.046399	NA	NA
NEU	RSPO1	MANOLIS	0.332802	0.074136	0.336514	0.083417	Pomak	0.1385	0.056942	0.181247	0.072657	0.210595	0.0451588	0.248227	0.0547882
NEU	SCARA5	MANOLIS	0.408176	0.074211	0.469299	0.084255	Pomak	0.24023	0.05852	0.260541	0.066707	0.304623	0.0459517	0.340977	0.0522998
NEU	SCARB2	MANOLIS	0.304187	0.072311	0.396576	0.083637	Pomak	0.29913	0.059928	0.250527	0.069472	0.301189	0.0461417	0.310154	0.0534407
NEU	SCARF2	MANOLIS	0.506283	0.0731	0.625676	0.074429	Pomak	0.205496	0.057567	0.176815	0.066924	0.320632	0.0452265	0.377481	0.0497649
NEU	SFRP-3	MANOLIS	0.515082	0.075754	0.526265	0.081064	Pomak	0.432752	0.061186	0.410723	0.067188	0.465257	0.0475991	0.457773	0.0517297
NEU	SIGLEC-9	MANOLIS	0.60708	0.071614	0.648098	0.076626	Pomak	0.673144	0.057569	0.688705	0.059534	0.647211	0.0448688	0.67342	0.0470123
NEU	SIGLEC1	MANOLIS	0.344393	0.077044	0.515045	0.083154	Pomak	0.467974	0.06342	0.472765	0.069018	0.418058	0.0489645	0.490011	0.053108
NEU	SKR3	MANOLIS	0.387412	0.073828	0.372618	0.08206	Pomak	0.303227	0.059833	0.282152	0.068115	0.3366	0.0464841	0.319056	0.0524116
NEU	SMOC2	MANOLIS	0.414002	0.07365	0.40385	0.082471	Pomak	0.349281	0.06023	0.339017	0.067649	0.375218	0.0466245	0.365094	0.0523037
NEU	SMPD1	MANOLIS	0.480777	0.069816	0.455163	0.078347	Pomak	0.497447	0.061475	0.483827	0.066037	0.490167	0.046138	0.471921	0.0504932
NEU	SPOCK1	MANOLIS	0.350411	0.073229	NA	NA	Pomak	0.30001	0.059493	0.318321	0.067241	0.32005	0.0461751	NA	NA
NEU	THY-1	MANOLIS	0.402033	0.074276	0.376324	0.083923	Pomak	0.361791	0.060798	0.346119	0.070315	0.377936	0.0470468	0.358577	0.0538975
NEU	TMPRSS5	MANOLIS	0.600916	0.070304	0.634437	0.073982	Pomak	0.455092	0.05952	0.441399	0.064549	0.515974	0.0454266	0.524834	0.0486384
NEU	TN-R	MANOLIS	0.594544	0.071407	0.661717	0.07171	Pomak	0.479465	0.06675	0.530168	0.069154	0.53313	0.0487627	0.593556	0.0497784
NEU	TNFRSF12A	MANOLIS	0.40899	0.072658	NA	NA	Pomak	0.107011	0.051164	0.12566	0.064052	0.207114	0.041833	NA	NA
NEU	TNFRSF21	MANOLIS	0.410365	0.074572	0.457735	0.080457	Pomak	0.213156	0.059642	0.217641	0.071992	0.290091	0.0465773	0.324397	0.05365
NEU	UNC5C	MANOLIS	0.258966	0.070615	0.28631	0.085018	Pomak	0.223712	0.056951	0.203704	0.067	0.237606	0.0443304	0.235352	0.0526231
NEU	VWC2	MANOLIS	0.352455	0.072503	0.380419	0.080754	Pomak	0.391138	0.064625	0.405567	0.069655	0.374012	0.0482425	0.394839	0.0527446
NEU	WFIKKN1	MANOLIS	0.488369	0.076519	NA	NA	Pomak	0.356422	0.064254	0.347606	0.072125	0.410986	0.0492066	NA	NA
NEX	AARSD1	MANOLIS	0.157126	0.070702	0.106457	0.087164	Pomak	0.174405	0.056914	NA	NA	0.167611	0.0443344	NA	NA
NEX	ABHD14B	MANOLIS	0.348715	0.072576	0.303002	0.082578	Pomak	0.389524	0.063033	0.442442	0.067355	0.371977	0.0475899	0.386735	0.0521945
NEX	ADAM15	MANOLIS	0.50956	0.071895	NA	NA	Pomak	0.549408	0.060162	0.530244	0.065585	0.532997	0.0461389	NA	NA
NEX	ADGRB3	MANOLIS	0.673585	0.065733	NA	NA	Pomak	0.59832	0.058784	0.587935	0.063178	0.631765	0.0438181	NA	NA
NEX	AKT1S1	MANOLIS	0.263246	0.070567	0.313363	0.08182	Pomak	0.089389	0.05414	NA	NA	0.153807	0.0429545	NA	NA
NEX	ANXA10	MANOLIS	0.22686	0.071402	0.2629	0.082727	Pomak	0.234407	0.059367	0.183302	0.069283	0.231322	0.0456493	0.216116	0.0531159
NEX	AOC1	MANOLIS	0.327336	0.069954	0.759068	0.064215	Pomak	0.44618	0.061524	0.433919	0.068282	0.394347	0.0461985	0.606465	0.0467786
NEX	ASGR1	MANOLIS	0.363068	0.075491	0.326371	0.085491	Pomak	0.360363	0.062313	0.383265	0.068801	0.361459	0.0480563	0.360901	0.0535995
NEX	ATP6V1F	MANOLIS	0.176375	0.069526	0.149899	0.08473	Pomak	0.037901	0.048758	0.073753	0.065742	0.0835522	0.0399199	0.102368	0.0519408
NEX	BST2	MANOLIS	0.430841	0.073012	0.553417	0.075068	Pomak	0.363745	0.064393	0.345965	0.071092	0.393101	0.0482939	0.444052	0.051618
NEX	CARHSP1	MANOLIS	0.168823	0.069424	0.203944	0.086293	Pomak	0.134536	0.055677	NA	NA	0.147957	0.0434343	NA	NA
NEX	CCL27	MANOLIS	0.404934	0.075431	0.466443	0.081469	Pomak	0.307387	0.059846	0.463382	0.069052	0.34507	0.0468827	0.464662	0.0526761
NEX	CD302	MANOLIS	0.429584	0.072417	0.496903	0.084686	Pomak	0.274591	0.062764	0.273297	0.070015	0.341076	0.0474292	0.364083	0.053961
NEX	CD33	MANOLIS	0.826892	0.06133	0.93163	0.05697	Pomak	0.900905	0.048131	0.848056	0.052062	0.872695	0.0378633	0.886089	0.0384316
NEX	CD63	MANOLIS	0.271615	0.070363	0.348413	0.081986	Pomak	0.479804	0.061777	0.481801	0.066182	0.38918	0.0464234	0.429174	0.0514972
NEX	CDH15	MANOLIS	0.340851	0.077915	0.583945	0.079571	Pomak	0.243568	0.060275	0.273756	0.070947	0.27999	0.0476746	0.411136	0.0529546
NEX	CDH17	MANOLIS	0.455253	0.076361	0.513338	0.084936	Pomak	0.589711	0.061779	0.673198	0.060401	0.536519	0.0480288	0.619507	0.0492236
NEX	CEACAM3	MANOLIS	0.367558	0.071445	0.499169	0.078657	Pomak	0.219521	0.062619	0.23944	0.069854	0.283836	0.0470914	0.353963	0.0522304
NEX	CETN2	MANOLIS	0.378429	0.070758	0.446716	0.080001	Pomak	0.327694	0.064535	0.408474	0.07053	0.350733	0.0476817	0.425198	0.0529055
NEX	CLSTN1	MANOLIS	0.170574	0.064514	0.245429	0.086393	Pomak	0.21634	0.057156	0.29618	0.068112	0.196215	0.0427814	0.276726	0.0534879
NEX	COL4A3BP	MANOLIS	0.337174	0.072075	0.300156	0.081743	Pomak	0.194385	0.05937	0.262468	0.069323	0.252106	0.0458251	0.278234	0.0528705
NEX	CRADD	MANOLIS	0.356489	0.068041	NA	NA	Pomak	0.463006	0.065172	0.480464	0.06882	0.41204	0.0470651	NA	NA
NEX	CRIP2	MANOLIS	0.276409	0.072984	0.448519	0.08013	Pomak	0.175816	0.058625	0.261173	0.073742	0.215267	0.0457057	0.347082	0.0542615
NEX	CTF1	MANOLIS	0.187291	0.065172	0.192174	0.081194	Pomak	0.110221	0.055374	0.100385	0.068652	0.142533	0.0421987	0.13865	0.0524241
NEX	DEFB4A	MANOLIS	0.418809	0.076992	0.50988	0.080207	Pomak	0.282608	0.064174	0.325037	0.070744	0.338442	0.0492954	0.405916	0.0530554
NEX	DPEP1	MANOLIS	0.725767	0.066879	0.838525	0.07347	Pomak	0.703019	0.059084	0.687262	0.063054	0.712991	0.0442794	0.75142	0.0478485
NEX	DPEP2	MANOLIS	0.307839	0.073402	0.388723	0.086219	Pomak	0.369198	0.063695	0.551155	0.063425	0.342841	0.0481077	0.49412	0.0510903
NEX	DSG3	MANOLIS	0.473477	0.071188	0.576497	0.077712	Pomak	0.348775	0.063804	0.358134	0.0692	0.404325	0.0475131	0.454706	0.0516802
NEX	DUSP3	MANOLIS	0.164355	0.059587	0.183506	0.080365	Pomak	0.071163	0.048166	0.208572	0.072037	0.107991	0.0374586	0.197405	0.0536413
NEX	ECE1	MANOLIS	0.337794	0.07289	0.452549	0.091066	Pomak	0.401706	0.065232	0.693467	0.06173	0.373283	0.0486087	0.617619	0.051097
NEX	EIF4B	MANOLIS	0.247126	0.064559	0.315487	0.082083	Pomak	0.210732	0.056782	0.143375	0.066349	0.226606	0.0426368	0.21139	0.0515999
NEX	EPHA10	MANOLIS	1e-06	0.058152	0.038376	0.081912	Pomak	1e-06	0.043238	0.05161	0.074419	1e-06	0.0346978	0.0456259	0.0550811
NEX	EREG	MANOLIS	0.315442	0.070441	0.409897	0.080186	Pomak	0.545932	0.062054	0.502542	0.066603	0.445219	0.0465632	0.46472	0.0512345
NEX	FCAR	MANOLIS	0.550895	0.069236	0.619333	0.075336	Pomak	0.613189	0.060859	0.565225	0.066797	0.586037	0.0457102	0.58904	0.0499801
NEX	FGFR2	MANOLIS	0.391794	0.074576	0.540095	0.085917	Pomak	0.28014	0.056113	0.271431	0.06782	0.320502	0.0448381	0.37457	0.0532335
NEX	FHIT	MANOLIS	0.268267	0.065686	0.360868	0.078843	Pomak	0.239823	0.060901	0.268149	0.069435	0.252971	0.0446594	0.308649	0.0521084
NEX	FKBP5	MANOLIS	0.276159	0.067629	0.3844	0.086068	Pomak	0.502987	0.063037	0.630813	0.060744	0.397535	0.0461119	0.548883	0.0496286
NEX	FKBP7	MANOLIS	0.095776	0.065175	0.084431	0.082979	Pomak	0.042655	0.049091	NA	NA	0.0618835	0.0392121	NA	NA
NEX	FUT8	MANOLIS	0.754386	0.067043	0.972895	0.07548	Pomak	0.765389	0.054134	0.888238	0.045575	0.761046	0.042118	0.910856	0.0390146
NEX	GBP2	MANOLIS	0.146357	0.06898	0.183386	0.084643	Pomak	0.107976	0.054828	NA	NA	0.122836	0.0429213	NA	NA
NEX	GGT5	MANOLIS	0.397089	0.073266	0.474633	0.085587	Pomak	0.311866	0.060568	0.374896	0.07199	0.346464	0.0466819	0.416222	0.0550924
NEX	GPNMB	MANOLIS	0.304392	0.070113	NA	NA	Pomak	0.242558	0.058805	0.279837	0.068001	0.268093	0.0450557	NA	NA
NEX	GSTP1	MANOLIS	0.184941	0.063031	0.257949	0.077763	Pomak	0.246088	0.059449	0.265199	0.07261	0.217301	0.0432477	0.261822	0.0530713
NEX	HMOX2	MANOLIS	0.38032	0.074802	0.397443	0.081577	Pomak	0.24523	0.061104	0.228354	0.069586	0.299296	0.0473221	0.299569	0.0529416
NEX	HSP90B1	MANOLIS	0.125932	0.072556	0.126697	0.087133	Pomak	0.143636	0.057276	0.259315	0.072089	0.136839	0.0449565	0.205425	0.0555436
NEX	IFI30	MANOLIS	0.364765	0.074522	0.323226	0.084807	Pomak	0.43054	0.061508	0.35092	0.069701	0.403888	0.0474371	0.339755	0.0538479
NEX	IFNL1	MANOLIS	0.417939	0.074677	0.458894	0.082621	Pomak	0.23952	0.062853	0.312687	0.071784	0.313503	0.0480874	0.375579	0.0541882
NEX	IKZF2	MANOLIS	0.118433	0.066681	0.194559	0.083924	Pomak	0.013903	0.048044	NA	NA	0.0496238	0.03898	NA	NA
NEX	IL15	MANOLIS	0.29191	0.069506	NA	NA	Pomak	0.268797	0.060908	0.267724	0.068807	0.278836	0.0458085	NA	NA
NEX	IL32	MANOLIS	0.262582	0.071965	0.530651	0.076458	Pomak	0.358302	0.060637	0.458105	0.068261	0.31856	0.0463708	0.490282	0.0509201
NEX	IL3RA	MANOLIS	0.451201	0.072841	0.615012	0.078488	Pomak	0.384196	0.061033	0.421287	0.068505	0.411834	0.0467818	0.505053	0.0516113
NEX	ILKAP	MANOLIS	0.284358	0.065747	0.263162	0.080079	Pomak	0.208342	0.060432	0.364719	0.068479	0.243154	0.0444924	0.321822	0.0520445
NEX	IMPA1	MANOLIS	0.24082	0.066007	0.232123	0.082662	Pomak	0.130615	0.056423	0.234415	0.07018	0.177143	0.0428891	0.233455	0.0534993
NEX	ING1	MANOLIS	0.168273	0.065372	0.190685	0.080377	Pomak	0.043372	0.048967	0.220925	0.075321	0.0882636	0.0391914	0.206786	0.0549605
NEX	ISLR2	MANOLIS	0.438663	0.073825	0.446515	0.081902	Pomak	0.434702	0.062709	0.518772	0.065346	0.436362	0.0477939	0.490666	0.05108
NEX	KIF1BP	MANOLIS	0.224089	0.069355	0.216805	0.086662	Pomak	0.153418	0.060211	0.249265	0.075708	0.183791	0.0454673	0.235215	0.0570156
NEX	KIR2DL3	MANOLIS	0.679789	0.067578	0.796151	0.065706	Pomak	0.603238	0.059776	0.761316	0.05217	0.636841	0.0447735	0.774785	0.0408574
NEX	KIRREL2	MANOLIS	0.50827	0.075751	0.683058	0.074702	Pomak	0.297375	0.062756	NA	NA	0.383209	0.0483263	NA	NA
NEX	KLB	MANOLIS	0.507314	0.075611	0.644051	0.076817	Pomak	0.55405	0.062703	0.499734	0.067183	0.535006	0.0482658	0.56228	0.0505708
NEX	LEPR	MANOLIS	0.352327	0.072888	0.281439	0.086001	Pomak	0.419887	0.062511	0.442718	0.069598	0.391255	0.0474504	0.378893	0.0541014
NEX	LTBP3	MANOLIS	0.268234	0.072047	0.267486	0.088989	Pomak	0.132908	0.056264	NA	NA	0.184173	0.0443442	NA	NA
NEX	MAD1L1	MANOLIS	0.356014	0.070511	0.325997	0.080285	Pomak	0.217308	0.059206	0.269047	0.069802	0.274664	0.0453417	0.293564	0.0526766
NEX	NAA10	MANOLIS	0.312156	0.066864	0.359389	0.083997	Pomak	0.3569	0.062984	0.461743	0.068619	0.335864	0.0458467	0.420776	0.053141
NEX	NDRG1	MANOLIS	0.281596	0.073132	NA	NA	Pomak	0.162368	0.056714	0.154383	0.068521	0.207144	0.0448167	NA	NA
NEX	NEFL	MANOLIS	0.35363	0.075392	0.349656	0.083006	Pomak	0.244979	0.055866	0.245707	0.065499	0.283491	0.0448858	0.285595	0.0514187
NEX	NPM1	MANOLIS	0.268076	0.0726	0.203904	0.083369	Pomak	0.153098	0.056557	NA	NA	0.196522	0.0446165	NA	NA
NEX	NXPH1	MANOLIS	0.159116	0.070419	0.23482	0.089525	Pomak	0.103972	0.047647	0.10816	0.065302	0.12129	0.0394625	0.152147	0.052758
NEX	PAEP	MANOLIS	0.267938	0.073565	NA	NA	Pomak	0.260289	0.054748	NA	NA	0.263015	0.0439201	NA	NA
NEX	PFDN2	MANOLIS	0.251387	0.063236	0.357649	0.086557	Pomak	0.103579	0.054886	0.158457	0.069417	0.167086	0.0414503	0.236425	0.0541532
NEX	PHOSPHO1	MANOLIS	0.392603	0.071174	0.338776	0.084212	Pomak	0.284075	0.060411	NA	NA	0.329521	0.0460573	NA	NA
NEX	PLA2G10	MANOLIS	0.477851	0.071648	0.435945	0.079855	Pomak	0.438064	0.061757	0.43218	0.068541	0.455024	0.0467781	0.433777	0.05201
NEX	PMVK	MANOLIS	0.311327	0.067724	0.361546	0.082352	Pomak	0.414597	0.063393	0.583383	0.0639	0.366369	0.046281	0.500014	0.0504846
NEX	PPP3R1	MANOLIS	0.379118	0.07176	0.482576	0.080806	Pomak	0.309737	0.061939	0.334196	0.069976	0.339358	0.0468883	0.397783	0.0528982
NEX	PRTFDC1	MANOLIS	0.191909	0.065504	0.180611	0.080102	Pomak	0.216916	0.060156	NA	NA	0.205475	0.0443069	NA	NA
NEX	PSG1	MANOLIS	0.634814	0.07572	0.859246	0.066961	Pomak	0.650702	0.059483	0.885435	0.048417	0.644639	0.046776	0.876444	0.039235
NEX	PSME1	MANOLIS	0.298262	0.073341	0.31798	0.087555	Pomak	0.182719	0.055845	NA	NA	0.225124	0.0444308	NA	NA
NEX	PTPN1	MANOLIS	0.37061	0.069854	0.362881	0.079206	Pomak	0.531185	0.063174	0.636133	0.06117	0.45894	0.0468549	0.534045	0.0484131
NEX	PTS	MANOLIS	0.22411	0.074246	0.221433	0.088545	Pomak	0.233481	0.06348	0.384173	0.069596	0.229524	0.0482488	0.322027	0.0547171
NEX	RBKS	MANOLIS	0.308172	0.072712	0.328114	0.085327	Pomak	0.254824	0.0622	0.413757	0.074552	0.277366	0.0472657	0.376681	0.0561417
NEX	RNF31	MANOLIS	0.085812	0.065024	0.349091	0.082351	Pomak	0.029687	0.038254	0.063065	0.063312	0.0441176	0.0329714	0.169321	0.0501929
NEX	RPS6KB1	MANOLIS	0.230822	0.06882	0.225677	0.080962	Pomak	0.056821	0.047647	0.16829	0.067532	0.113201	0.0391744	0.191835	0.0518595
NEX	SFRP1	MANOLIS	0.248339	0.072686	0.454797	0.086289	Pomak	0.255757	0.058706	0.234944	0.068375	0.252828	0.0456704	0.319743	0.0535901
NEX	SMOC1	MANOLIS	0.423023	0.07409	0.528706	0.078994	Pomak	0.198158	0.056503	0.202183	0.069496	0.280847	0.0449286	0.344644	0.0521777
NEX	SNCG	MANOLIS	0.571789	0.0755	0.610251	0.080166	Pomak	0.591929	0.061123	0.581482	0.063968	0.583955	0.0475063	0.592674	0.0500007
NEX	SRP14	MANOLIS	0.397272	0.069828	0.359898	0.07921	Pomak	0.291478	0.061255	NA	NA	0.337485	0.0460482	NA	NA
NEX	TBCB	MANOLIS	0.345756	0.067356	0.40327	0.082355	Pomak	0.501435	0.064086	0.531841	0.066465	0.427466	0.0464286	0.481129	0.051722
NEX	TDGF1	MANOLIS	0.828788	0.060399	NA	NA	Pomak	0.870675	0.049039	0.956325	0.042917	0.854033	0.0380707	NA	NA
NEX	TNFRSF13C	MANOLIS	0.46513	0.073416	NA	NA	Pomak	0.311881	0.062684	0.314321	0.069816	0.376496	0.0476714	NA	NA
NEX	TPPP3	MANOLIS	0.19469	0.068515	0.312259	0.087084	Pomak	0.154235	0.059051	0.369033	0.067916	0.171478	0.0447302	0.347561	0.0535548
NEX	UBE2F	MANOLIS	0.145254	0.063982	NA	NA	Pomak	0.100341	0.054462	0.103943	0.069561	0.119211	0.041472	NA	NA
NEX	VSTM1	MANOLIS	0.805869	0.063206	NA	NA	Pomak	0.844188	0.052019	0.79596	0.05497	0.828714	0.0401653	NA	NA
NEX	WWP2	MANOLIS	0.223329	0.068312	0.264421	0.078549	Pomak	0.238112	0.05878	0.239297	0.070663	0.231823	0.0445559	0.250535	0.0525337

## Sheet: description
Supplementary Table 9: GCTA GREML meta-analysis for 184 serum proteins in the MANOLIS and Pomak cohorts. For multicomponent GREML (greml_ldms), NA values are given where REML analysis failed to converge in at least one cohort, likely owing to inadequate sample size.

## Sheet: Sheet2
protein_symbol_old	protein_symbol
aarsd1	AARSD1
abhd14b	ABHD14B
adam.22	ADAM-22
adam.23	ADAM-23
adam15	ADAM15
adgrb3	ADGRB3
akt1s1	AKT1S1
alpha.2.mrap	ALPHA-2-MRAP
anxa10	ANXA10
aoc1	AOC1
asgr1	ASGR1
atp6v1f	ATP6V1F
bcan	BCAN
beta.ngf	BETA-NGF
bmp.4	BMP-4
bst2	BST2
cadm3	CADM3
carhsp1	CARHSP1
ccl27	CCL27
cd200	CD200
cd200r1	CD200R1
cd302	CD302
cd33	CD33
cd38	CD38
cd63	CD63
cdh15	CDH15
cdh17	CDH17
cdh3	CDH3
cdh6	CDH6
ceacam3	CEACAM3
cetn2	CETN2
clec10a	CLEC10A
clec1b	CLEC1B
clm.1	CLM-1
clm.6	CLM-6
clstn1	CLSTN1
cntn5	CNTN5
col4a3bp	COL4A3BP
cpa2	CPA2
cpm	CPM
cradd	CRADD
crip2	CRIP2
crtam	CRTAM
ctf1	CTF1
ctsc	CTSC
ctss	CTSS
ddr1	DDR1
defb4a	DEFB4A
dkk.4	DKK-4
dpep1	DPEP1
dpep2	DPEP2
draxin	DRAXIN
dsg3	DSG3
dusp3	DUSP3
ece1	ECE1
eda2r	EDA2R
efna4	EFNA4
eif4b	EIF4B
epha10	EPHA10
ephb6	EPHB6
ereg	EREG
ezr	EZR
fcar	FCAR
fcrl2	FCRL2
fgfr2	FGFR2
fhit	FHIT
fkbp5	FKBP5
fkbp7	FKBP7
flrt2	FLRT2
fut8	FUT8
g.csf	G-CSF
gal.8	GAL-8
gbp2	GBP2
gcp5	GCP5
gdf.8	GDF-8
gdnf	GDNF
gdnfr.alpha.3	GDNFR-ALPHA-3
gfr.alpha.1	GFR-ALPHA-1
ggt5	GGT5
gm.csf.r.alpha	GM-CSF-R-ALPHA
gpnmb	GPNMB
gstp1	GSTP1
gzma	GZMA
hagh	HAGH
hmox2	HMOX2
hsp90b1	HSP90B1
ifi30	IFI30
ifnl1	IFNL1
ikzf2	IKZF2
il.5r.alpha	IL-5R-ALPHA
il12	IL12
il15	IL15
il32	IL32
il3ra	IL3RA
ilkap	ILKAP
impa1	IMPA1
ing1	ING1
islr2	ISLR2
jam.b	JAM-B
kif1bp	KIF1BP
kir2dl3	KIR2DL3
kirrel2	KIRREL2
klb	KLB
kynu	KYNU
lair.2	LAIR-2
lat	LAT
layn	LAYN
lepr	LEPR
ltbp3	LTBP3
lxn	LXN
mad1l1	MAD1L1
manf	MANF
mapt	MAPT
matn3	MATN3
mdga1	MDGA1
msr1	MSR1
n.cdase	N-CDASE
n2dl.2	N2DL-2
naa10	NAA10
naaa	NAAA
nbl1	NBL1
ncan	NCAN
ndrg1	NDRG1
nefl	NEFL
nep	NEP
nmnat1	NMNAT1
npm1	NPM1
nr.cam	NR-CAM
nrp2	NRP2
ntrk2	NTRK2
ntrk3	NTRK3
nxph1	NXPH1
paep	PAEP
pdgf.r.alpha	PDGF-R-ALPHA
pfdn2	PFDN2
phospho1	PHOSPHO1
pla2g10	PLA2G10
plxnb1	PLXNB1
plxnb3	PLXNB3
pmvk	PMVK
ppp3r1	PPP3R1
prtfdc1	PRTFDC1
prtg	PRTG
psg1	PSG1
psme1	PSME1
ptpn1	PTPN1
pts	PTS
pvr	PVR
rbks	RBKS
rgma	RGMA
rgmb	RGMB
rnf31	RNF31
robo2	ROBO2
rps6kb1	RPS6KB1
rspo1	RSPO1
scara5	SCARA5
scarb2	SCARB2
scarf2	SCARF2
sfrp.3	SFRP-3
sfrp1	SFRP1
siglec.9	SIGLEC-9
siglec1	SIGLEC1
skr3	SKR3
smoc1	SMOC1
smoc2	SMOC2
smpd1	SMPD1
sncg	SNCG
spock1	SPOCK1
srp14	SRP14
tbcb	TBCB
tdgf1_ipn	TDGF1
thy.1	THY-1
tmprss5	TMPRSS5
tn.r	TN-R
tnfrsf12a	TNFRSF12A
tnfrsf13c	TNFRSF13C
tnfrsf21	TNFRSF21
tppp3	TPPP3
ube2f	UBE2F
unc5c	UNC5C
vstm1	VSTM1
vwc2	VWC2
wfikkn1	WFIKKN1
wwp2	WWP2
tdgf1	TDGF1
