# Supplementary material for: Mapping the serum proteome to neurological diseases using whole genome sequencing
Source: Nat Commun. 2021 Dec 2;12:7042. doi: 10.1038/s41467-021-27387-1 (PMC8640022; doi:10.1038/s41467-021-27387-1)
Supplement: Supplementary file 13 — Supplementary Data 10 [file 41467_2021_27387_MOESM13_ESM.xlsx]

## Sheet: Sheet1
Protein	Study tag	GWAS Catalog accession	Reported trait	Summary statistics file	Hyperlink
AARSD1	AARSD1	GCST90059895	Alanyl-tRNA editing protein Aarsd1	AARSD1.tsv.gz	ftp://ftp.ebi.ac.uk/pub/databases/gwas/summary_statistics/GCST90059001-GCST90060000/GCST90059895/
ABHD14B	ABHD14B	GCST90059896	Protein ABHD14B	ABHD14B.tsv.gz	ftp://ftp.ebi.ac.uk/pub/databases/gwas/summary_statistics/GCST90059001-GCST90060000/GCST90059896/
ADAM15	ADAM15	GCST90059897	Disintegrin and metalloproteinase domain-containing protein 15	ADAM15.tsv.gz	ftp://ftp.ebi.ac.uk/pub/databases/gwas/summary_statistics/GCST90059001-GCST90060000/GCST90059897/
ADAM-22	ADAM22	GCST90059898	Disintegrin and metalloproteinase domain-containing protein 22	ADAM22.tsv.gz	ftp://ftp.ebi.ac.uk/pub/databases/gwas/summary_statistics/GCST90059001-GCST90060000/GCST90059898/
ADAM-23	ADAM23	GCST90059899	Disintegrin and metalloproteinase domain-containing protein 23	ADAM23.tsv.gz	ftp://ftp.ebi.ac.uk/pub/databases/gwas/summary_statistics/GCST90059001-GCST90060000/GCST90059899/
ADGRB3	ADGRB3	GCST90059900	Adhesion G protein-coupled receptor B3	ADGRB3.tsv.gz	ftp://ftp.ebi.ac.uk/pub/databases/gwas/summary_statistics/GCST90059001-GCST90060000/GCST90059900/
AKT1S1	AKT1S1	GCST90059901	Proline-rich AKT1 substrate 1	AKT1S1.tsv.gz	ftp://ftp.ebi.ac.uk/pub/databases/gwas/summary_statistics/GCST90059001-GCST90060000/GCST90059901/
ALPHA-2-MRAP	ALPHA2MRAP	GCST90059902	Alpha-2-macroglobulin receptor-associated protein	ALPHA2MRAP.tsv.gz	ftp://ftp.ebi.ac.uk/pub/databases/gwas/summary_statistics/GCST90059001-GCST90060000/GCST90059902/
ANXA10	ANXA10	GCST90059903	Annexin A10	ANXA10.tsv.gz	ftp://ftp.ebi.ac.uk/pub/databases/gwas/summary_statistics/GCST90059001-GCST90060000/GCST90059903/
AOC1	AOC1	GCST90059904	Amiloride-sensitive amine oxidase [copper-containing]	AOC1.tsv.gz	ftp://ftp.ebi.ac.uk/pub/databases/gwas/summary_statistics/GCST90059001-GCST90060000/GCST90059904/
ASGR1	ASGR1	GCST90059905	Asialoglycoprotein receptor 1	ASGR1.tsv.gz	ftp://ftp.ebi.ac.uk/pub/databases/gwas/summary_statistics/GCST90059001-GCST90060000/GCST90059905/
ATP6V1F	ATP6V1F	GCST90059906	V-type proton ATPase subunit F	ATP6V1F.tsv.gz	ftp://ftp.ebi.ac.uk/pub/databases/gwas/summary_statistics/GCST90059001-GCST90060000/GCST90059906/
BCAN	BCAN	GCST90059907	Brevican core protein	BCAN.tsv.gz	ftp://ftp.ebi.ac.uk/pub/databases/gwas/summary_statistics/GCST90059001-GCST90060000/GCST90059907/
BETA-NGF	BETANGF	GCST90059908	Beta-nerve growth factor	BETANGF.tsv.gz	ftp://ftp.ebi.ac.uk/pub/databases/gwas/summary_statistics/GCST90059001-GCST90060000/GCST90059908/
BMP-4	BMP4	GCST90059909	Bone morphogenetic protein 4	BMP4.tsv.gz	ftp://ftp.ebi.ac.uk/pub/databases/gwas/summary_statistics/GCST90059001-GCST90060000/GCST90059909/
BST2	BST2	GCST90059910	Bone marrow stromal antigen 2	BST2.tsv.gz	ftp://ftp.ebi.ac.uk/pub/databases/gwas/summary_statistics/GCST90059001-GCST90060000/GCST90059910/
CADM3	CADM3	GCST90059911	Cell adhesion molecule 3	CADM3.tsv.gz	ftp://ftp.ebi.ac.uk/pub/databases/gwas/summary_statistics/GCST90059001-GCST90060000/GCST90059911/
CARHSP1	CARHSP1	GCST90059912	Calcium-regulated heat-stable protein 1	CARHSP1.tsv.gz	ftp://ftp.ebi.ac.uk/pub/databases/gwas/summary_statistics/GCST90059001-GCST90060000/GCST90059912/
CCL27	CCL27	GCST90059913	C-C motif chemokine 27	CCL27.tsv.gz	ftp://ftp.ebi.ac.uk/pub/databases/gwas/summary_statistics/GCST90059001-GCST90060000/GCST90059913/
CD200	CD200	GCST90059914	OX-2 membrane glycoprotein	CD200.tsv.gz	ftp://ftp.ebi.ac.uk/pub/databases/gwas/summary_statistics/GCST90059001-GCST90060000/GCST90059914/
CD200R1	CD200R1	GCST90059915	Cell surface glycoprotein CD200 receptor 1	CD200R1.tsv.gz	ftp://ftp.ebi.ac.uk/pub/databases/gwas/summary_statistics/GCST90059001-GCST90060000/GCST90059915/
CD302	CD302	GCST90059916	CD302 antigen	CD302.tsv.gz	ftp://ftp.ebi.ac.uk/pub/databases/gwas/summary_statistics/GCST90059001-GCST90060000/GCST90059916/
CD33	CD33	GCST90059917	Myeloid cell surface antigen CD33	CD33.tsv.gz	ftp://ftp.ebi.ac.uk/pub/databases/gwas/summary_statistics/GCST90059001-GCST90060000/GCST90059917/
CD38	CD38	GCST90059918	ADP-ribosyl cyclase/cyclic ADP-ribose hydrolase 1	CD38.tsv.gz	ftp://ftp.ebi.ac.uk/pub/databases/gwas/summary_statistics/GCST90059001-GCST90060000/GCST90059918/
CD63	CD63	GCST90059919	CD63 antigen	CD63.tsv.gz	ftp://ftp.ebi.ac.uk/pub/databases/gwas/summary_statistics/GCST90059001-GCST90060000/GCST90059919/
CDH15	CDH15	GCST90059920	Cadherin-15	CDH15.tsv.gz	ftp://ftp.ebi.ac.uk/pub/databases/gwas/summary_statistics/GCST90059001-GCST90060000/GCST90059920/
CDH17	CDH17	GCST90059921	Cadherin-17	CDH17.tsv.gz	ftp://ftp.ebi.ac.uk/pub/databases/gwas/summary_statistics/GCST90059001-GCST90060000/GCST90059921/
CDH3	CDH3	GCST90059922	Cadherin-3	CDH3.tsv.gz	ftp://ftp.ebi.ac.uk/pub/databases/gwas/summary_statistics/GCST90059001-GCST90060000/GCST90059922/
CDH6	CDH6	GCST90059923	Cadherin-6	CDH6.tsv.gz	ftp://ftp.ebi.ac.uk/pub/databases/gwas/summary_statistics/GCST90059001-GCST90060000/GCST90059923/
CEACAM3	CEACAM3	GCST90059924	Carcinoembryonic antigen-related cell adhesion molecule 3	CEACAM3.tsv.gz	ftp://ftp.ebi.ac.uk/pub/databases/gwas/summary_statistics/GCST90059001-GCST90060000/GCST90059924/
CETN2	CETN2	GCST90059925	Centrin-2	CETN2.tsv.gz	ftp://ftp.ebi.ac.uk/pub/databases/gwas/summary_statistics/GCST90059001-GCST90060000/GCST90059925/
CLEC10A	CLEC10A	GCST90059926	C-type lectin domain family 10 member A	CLEC10A.tsv.gz	ftp://ftp.ebi.ac.uk/pub/databases/gwas/summary_statistics/GCST90059001-GCST90060000/GCST90059926/
CLEC1B	CLEC1B	GCST90059927	C-type lectin domain family 1 member B	CLEC1B.tsv.gz	ftp://ftp.ebi.ac.uk/pub/databases/gwas/summary_statistics/GCST90059001-GCST90060000/GCST90059927/
CLM-1	CLM1	GCST90059928	CMRF35-like molecule 1	CLM1.tsv.gz	ftp://ftp.ebi.ac.uk/pub/databases/gwas/summary_statistics/GCST90059001-GCST90060000/GCST90059928/
CLM-6	CLM6	GCST90059929	CMRF35-like molecule 6	CLM6.tsv.gz	ftp://ftp.ebi.ac.uk/pub/databases/gwas/summary_statistics/GCST90059001-GCST90060000/GCST90059929/
CLSTN1	CLSTN1	GCST90059930	Calsyntenin-1	CLSTN1.tsv.gz	ftp://ftp.ebi.ac.uk/pub/databases/gwas/summary_statistics/GCST90059001-GCST90060000/GCST90059930/
CNTN5	CNTN5	GCST90059931	Contactin-5	CNTN5.tsv.gz	ftp://ftp.ebi.ac.uk/pub/databases/gwas/summary_statistics/GCST90059001-GCST90060000/GCST90059931/
COL4A3BP	COL4A3BP	GCST90059932	Ceramide transfer protein	COL4A3BP.tsv.gz	ftp://ftp.ebi.ac.uk/pub/databases/gwas/summary_statistics/GCST90059001-GCST90060000/GCST90059932/
CPA2	CPA2	GCST90059933	Carboxypeptidase A2	CPA2.tsv.gz	ftp://ftp.ebi.ac.uk/pub/databases/gwas/summary_statistics/GCST90059001-GCST90060000/GCST90059933/
CPM	CPM	GCST90059934	Carboxypeptidase M	CPM.tsv.gz	ftp://ftp.ebi.ac.uk/pub/databases/gwas/summary_statistics/GCST90059001-GCST90060000/GCST90059934/
CRADD	CRADD	GCST90059935	Death domain-containing protein CRADD	CRADD.tsv.gz	ftp://ftp.ebi.ac.uk/pub/databases/gwas/summary_statistics/GCST90059001-GCST90060000/GCST90059935/
CRIP2	CRIP2	GCST90059936	Cysteine-rich protein 2	CRIP2.tsv.gz	ftp://ftp.ebi.ac.uk/pub/databases/gwas/summary_statistics/GCST90059001-GCST90060000/GCST90059936/
CRTAM	CRTAM	GCST90059937	Cytotoxic and regulatory T-cell molecule	CRTAM.tsv.gz	ftp://ftp.ebi.ac.uk/pub/databases/gwas/summary_statistics/GCST90059001-GCST90060000/GCST90059937/
CTF1	CTF1	GCST90059938	Cardiotrophin-1	CTF1.tsv.gz	ftp://ftp.ebi.ac.uk/pub/databases/gwas/summary_statistics/GCST90059001-GCST90060000/GCST90059938/
CTSC	CTSC	GCST90059939	Dipeptidyl peptidase 1	CTSC.tsv.gz	ftp://ftp.ebi.ac.uk/pub/databases/gwas/summary_statistics/GCST90059001-GCST90060000/GCST90059939/
CTSS	CTSS	GCST90059940	Cathepsin S	CTSS.tsv.gz	ftp://ftp.ebi.ac.uk/pub/databases/gwas/summary_statistics/GCST90059001-GCST90060000/GCST90059940/
DDR1	DDR1	GCST90059941	Epithelial discoidin domain-containing receptor 1	DDR1.tsv.gz	ftp://ftp.ebi.ac.uk/pub/databases/gwas/summary_statistics/GCST90059001-GCST90060000/GCST90059941/
DEFB4A	DEFB4A	GCST90059942	Beta-defensin 4A	DEFB4A.tsv.gz	ftp://ftp.ebi.ac.uk/pub/databases/gwas/summary_statistics/GCST90059001-GCST90060000/GCST90059942/
DKK-4	DKK4	GCST90059943	Dickkopf-related protein 4	DKK4.tsv.gz	ftp://ftp.ebi.ac.uk/pub/databases/gwas/summary_statistics/GCST90059001-GCST90060000/GCST90059943/
DPEP1	DPEP1	GCST90059944	Dipeptidase 1	DPEP1.tsv.gz	ftp://ftp.ebi.ac.uk/pub/databases/gwas/summary_statistics/GCST90059001-GCST90060000/GCST90059944/
DPEP2	DPEP2	GCST90059945	Dipeptidase 2	DPEP2.tsv.gz	ftp://ftp.ebi.ac.uk/pub/databases/gwas/summary_statistics/GCST90059001-GCST90060000/GCST90059945/
DRAXIN	DRAXIN	GCST90059946	Draxin	DRAXIN.tsv.gz	ftp://ftp.ebi.ac.uk/pub/databases/gwas/summary_statistics/GCST90059001-GCST90060000/GCST90059946/
DSG3	DSG3	GCST90059947	Desmoglein-3	DSG3.tsv.gz	ftp://ftp.ebi.ac.uk/pub/databases/gwas/summary_statistics/GCST90059001-GCST90060000/GCST90059947/
DUSP3	DUSP3	GCST90059948	Dual specificity protein phosphatase 3	DUSP3.tsv.gz	ftp://ftp.ebi.ac.uk/pub/databases/gwas/summary_statistics/GCST90059001-GCST90060000/GCST90059948/
ECE1	ECE1	GCST90059949	Endothelin-converting enzyme 1	ECE1.tsv.gz	ftp://ftp.ebi.ac.uk/pub/databases/gwas/summary_statistics/GCST90059001-GCST90060000/GCST90059949/
EDA2R	EDA2R	GCST90059950	Tumor necrosis factor receptor superfamily member 27	EDA2R.tsv.gz	ftp://ftp.ebi.ac.uk/pub/databases/gwas/summary_statistics/GCST90059001-GCST90060000/GCST90059950/
EFNA4	EFNA4	GCST90059951	Ephrin-A4	EFNA4.tsv.gz	ftp://ftp.ebi.ac.uk/pub/databases/gwas/summary_statistics/GCST90059001-GCST90060000/GCST90059951/
EIF4B	EIF4B	GCST90059952	Eukaryotic translation initiation factor 4B	EIF4B.tsv.gz	ftp://ftp.ebi.ac.uk/pub/databases/gwas/summary_statistics/GCST90059001-GCST90060000/GCST90059952/
EPHA10	EPHA10	GCST90059953	Ephrin type-A receptor 10	EPHA10.tsv.gz	ftp://ftp.ebi.ac.uk/pub/databases/gwas/summary_statistics/GCST90059001-GCST90060000/GCST90059953/
EPHB6	EPHB6	GCST90059954	Ephrin type-B receptor 6	EPHB6.tsv.gz	ftp://ftp.ebi.ac.uk/pub/databases/gwas/summary_statistics/GCST90059001-GCST90060000/GCST90059954/
EREG	EREG	GCST90059955	Proepiregulin	EREG.tsv.gz	ftp://ftp.ebi.ac.uk/pub/databases/gwas/summary_statistics/GCST90059001-GCST90060000/GCST90059955/
EZR	EZR	GCST90059956	Ezrin	EZR.tsv.gz	ftp://ftp.ebi.ac.uk/pub/databases/gwas/summary_statistics/GCST90059001-GCST90060000/GCST90059956/
FCAR	FCAR	GCST90059957	Immunoglobulin alpha Fc receptor	FCAR.tsv.gz	ftp://ftp.ebi.ac.uk/pub/databases/gwas/summary_statistics/GCST90059001-GCST90060000/GCST90059957/
FCRL2	FCRL2	GCST90059958	Fc receptor-like protein 2	FCRL2.tsv.gz	ftp://ftp.ebi.ac.uk/pub/databases/gwas/summary_statistics/GCST90059001-GCST90060000/GCST90059958/
FGFR2	FGFR2	GCST90059959	Fibroblast growth factor receptor 2	FGFR2.tsv.gz	ftp://ftp.ebi.ac.uk/pub/databases/gwas/summary_statistics/GCST90059001-GCST90060000/GCST90059959/
FHIT	FHIT	GCST90059960	Bis-5'-adenosyl-triphosphatase	FHIT.tsv.gz	ftp://ftp.ebi.ac.uk/pub/databases/gwas/summary_statistics/GCST90059001-GCST90060000/GCST90059960/
FKBP5	FKBP5	GCST90059961	Peptidyl-prolyl cis-trans isomerase FKBP5	FKBP5.tsv.gz	ftp://ftp.ebi.ac.uk/pub/databases/gwas/summary_statistics/GCST90059001-GCST90060000/GCST90059961/
FKBP7	FKBP7	GCST90059962	Peptidyl-prolyl cis-trans isomerase FKBP7	FKBP7.tsv.gz	ftp://ftp.ebi.ac.uk/pub/databases/gwas/summary_statistics/GCST90059001-GCST90060000/GCST90059962/
FLRT2	FLRT2	GCST90059963	Leucine-rich repeat transmembrane protein FLRT2	FLRT2.tsv.gz	ftp://ftp.ebi.ac.uk/pub/databases/gwas/summary_statistics/GCST90059001-GCST90060000/GCST90059963/
FUT8	FUT8	GCST90059964	Alpha-1,6-fucosyltransferase	FUT8.tsv.gz	ftp://ftp.ebi.ac.uk/pub/databases/gwas/summary_statistics/GCST90059001-GCST90060000/GCST90059964/
GAL-8	GAL8	GCST90059965	Galectin-8	GAL8.tsv.gz	ftp://ftp.ebi.ac.uk/pub/databases/gwas/summary_statistics/GCST90059001-GCST90060000/GCST90059965/
GBP2	GBP2	GCST90059966	Guanylate-binding protein 2	GBP2.tsv.gz	ftp://ftp.ebi.ac.uk/pub/databases/gwas/summary_statistics/GCST90059001-GCST90060000/GCST90059966/
GCP5	GCP5	GCST90059967	Glypican-5	GCP5.tsv.gz	ftp://ftp.ebi.ac.uk/pub/databases/gwas/summary_statistics/GCST90059001-GCST90060000/GCST90059967/
G-CSF	GCSF	GCST90059968	Granulocyte Colony-Stimulating Factor	GCSF.tsv.gz	ftp://ftp.ebi.ac.uk/pub/databases/gwas/summary_statistics/GCST90059001-GCST90060000/GCST90059968/
GDF-8	GDF8	GCST90059969	Growth/differentiation factor 8	GDF8.tsv.gz	ftp://ftp.ebi.ac.uk/pub/databases/gwas/summary_statistics/GCST90059001-GCST90060000/GCST90059969/
GDNF	GDNF	GCST90059970	Glial cell line-derived neurotrophic factor	GDNF.tsv.gz	ftp://ftp.ebi.ac.uk/pub/databases/gwas/summary_statistics/GCST90059001-GCST90060000/GCST90059970/
GDNFR-ALPHA-3	GDNFRALPHA3	GCST90059971	GDNF family receptor alpha-3	GDNFRALPHA3.tsv.gz	ftp://ftp.ebi.ac.uk/pub/databases/gwas/summary_statistics/GCST90059001-GCST90060000/GCST90059971/
GFR-ALPHA-1	GFRALPHA1	GCST90059972	GDNF family receptor alpha-1	GFRALPHA1.tsv.gz	ftp://ftp.ebi.ac.uk/pub/databases/gwas/summary_statistics/GCST90059001-GCST90060000/GCST90059972/
GGT5	GGT5	GCST90059973	Glutathione hydrolase 5 proenzyme	GGT5.tsv.gz	ftp://ftp.ebi.ac.uk/pub/databases/gwas/summary_statistics/GCST90059001-GCST90060000/GCST90059973/
GM-CSF-R-ALPHA	GMCSFRALPHA	GCST90059974	Granulocyte-macrophage colony-stimulating factor receptor subunit alpha	GMCSFRALPHA.tsv.gz	ftp://ftp.ebi.ac.uk/pub/databases/gwas/summary_statistics/GCST90059001-GCST90060000/GCST90059974/
GPNMB	GPNMB	GCST90059975	Transmembrane glycoprotein NMB	GPNMB.tsv.gz	ftp://ftp.ebi.ac.uk/pub/databases/gwas/summary_statistics/GCST90059001-GCST90060000/GCST90059975/
GSTP1	GSTP1	GCST90059976	Glutathione S-transferase P	GSTP1.tsv.gz	ftp://ftp.ebi.ac.uk/pub/databases/gwas/summary_statistics/GCST90059001-GCST90060000/GCST90059976/
GZMA	GZMA	GCST90059977	Granzyme A	GZMA.tsv.gz	ftp://ftp.ebi.ac.uk/pub/databases/gwas/summary_statistics/GCST90059001-GCST90060000/GCST90059977/
HAGH	HAGH	GCST90059978	Hydroxyacylglutathione hydrolase, mitochondrial	HAGH.tsv.gz	ftp://ftp.ebi.ac.uk/pub/databases/gwas/summary_statistics/GCST90059001-GCST90060000/GCST90059978/
HMOX2	HMOX2	GCST90059979	Heme oxygenase 2	HMOX2.tsv.gz	ftp://ftp.ebi.ac.uk/pub/databases/gwas/summary_statistics/GCST90059001-GCST90060000/GCST90059979/
HSP90B1	HSP90B1	GCST90059980	Endoplasmin	HSP90B1.tsv.gz	ftp://ftp.ebi.ac.uk/pub/databases/gwas/summary_statistics/GCST90059001-GCST90060000/GCST90059980/
IFI30	IFI30	GCST90059981	Gamma-interferon-inducible lysosomal thiol reductase	IFI30.tsv.gz	ftp://ftp.ebi.ac.uk/pub/databases/gwas/summary_statistics/GCST90059001-GCST90060000/GCST90059981/
IFNL1	IFNL1	GCST90059982	Interferon lambda-1	IFNL1.tsv.gz	ftp://ftp.ebi.ac.uk/pub/databases/gwas/summary_statistics/GCST90059001-GCST90060000/GCST90059982/
IKZF2	IKZF2	GCST90059983	Zinc finger protein Helios	IKZF2.tsv.gz	ftp://ftp.ebi.ac.uk/pub/databases/gwas/summary_statistics/GCST90059001-GCST90060000/GCST90059983/
IL12	IL12	GCST90059984	Interleukin-12	IL12.tsv.gz	ftp://ftp.ebi.ac.uk/pub/databases/gwas/summary_statistics/GCST90059001-GCST90060000/GCST90059984/
IL15	IL15	GCST90059985	Interleukin-15	IL15.tsv.gz	ftp://ftp.ebi.ac.uk/pub/databases/gwas/summary_statistics/GCST90059001-GCST90060000/GCST90059985/
IL32	IL32	GCST90059986	Interleukin-32	IL32.tsv.gz	ftp://ftp.ebi.ac.uk/pub/databases/gwas/summary_statistics/GCST90059001-GCST90060000/GCST90059986/
IL3RA	IL3RA	GCST90059987	Interleukin-3 receptor subunit alpha	IL3RA.tsv.gz	ftp://ftp.ebi.ac.uk/pub/databases/gwas/summary_statistics/GCST90059001-GCST90060000/GCST90059987/
IL-5R-ALPHA	IL5RALPHA	GCST90059988	Interleukin-5 receptor subunit alpha	IL5RALPHA.tsv.gz	ftp://ftp.ebi.ac.uk/pub/databases/gwas/summary_statistics/GCST90059001-GCST90060000/GCST90059988/
ILKAP	ILKAP	GCST90059989	Integrin-linked kinase-associated serine/threonine phosphatase 2C	ILKAP.tsv.gz	ftp://ftp.ebi.ac.uk/pub/databases/gwas/summary_statistics/GCST90059001-GCST90060000/GCST90059989/
IMPA1	IMPA1	GCST90059990	Inositol monophosphatase 1	IMPA1.tsv.gz	ftp://ftp.ebi.ac.uk/pub/databases/gwas/summary_statistics/GCST90059001-GCST90060000/GCST90059990/
ING1	ING1	GCST90059991	Inhibitor of growth protein 1	ING1.tsv.gz	ftp://ftp.ebi.ac.uk/pub/databases/gwas/summary_statistics/GCST90059001-GCST90060000/GCST90059991/
ISLR2	ISLR2	GCST90059992	Immunoglobulin superfamily containing leucine-rich repeat protein 2	ISLR2.tsv.gz	ftp://ftp.ebi.ac.uk/pub/databases/gwas/summary_statistics/GCST90059001-GCST90060000/GCST90059992/
JAM-B	JAMB	GCST90059993	Junctional adhesion molecule B	JAMB.tsv.gz	ftp://ftp.ebi.ac.uk/pub/databases/gwas/summary_statistics/GCST90059001-GCST90060000/GCST90059993/
KIF1BP	KIF1BP	GCST90059994	KIF1-binding protein	KIF1BP.tsv.gz	ftp://ftp.ebi.ac.uk/pub/databases/gwas/summary_statistics/GCST90059001-GCST90060000/GCST90059994/
KIR2DL3	KIR2DL3	GCST90059995	Killer cell immunoglobulin-like receptor 2DL3	KIR2DL3.tsv.gz	ftp://ftp.ebi.ac.uk/pub/databases/gwas/summary_statistics/GCST90059001-GCST90060000/GCST90059995/
KIRREL2	KIRREL2	GCST90059996	Kin of IRRE-like protein 2	KIRREL2.tsv.gz	ftp://ftp.ebi.ac.uk/pub/databases/gwas/summary_statistics/GCST90059001-GCST90060000/GCST90059996/
KLB	KLB	GCST90059997	Beta-klotho	KLB.tsv.gz	ftp://ftp.ebi.ac.uk/pub/databases/gwas/summary_statistics/GCST90059001-GCST90060000/GCST90059997/
KYNU	KYNU	GCST90059998	Kynureninase	KYNU.tsv.gz	ftp://ftp.ebi.ac.uk/pub/databases/gwas/summary_statistics/GCST90059001-GCST90060000/GCST90059998/
LAIR-2	LAIR2	GCST90059999	Leukocyte-associated immunoglobulin-like receptor 2	LAIR2.tsv.gz	ftp://ftp.ebi.ac.uk/pub/databases/gwas/summary_statistics/GCST90059001-GCST90060000/GCST90059999/
LAT	LAT	GCST90060000	Linker for activation of T-cells family member 1	LAT.tsv.gz	ftp://ftp.ebi.ac.uk/pub/databases/gwas/summary_statistics/GCST90060001-GCST90061000/GCST90060000/
LAYN	LAYN	GCST90060001	Layilin	LAYN.tsv.gz	ftp://ftp.ebi.ac.uk/pub/databases/gwas/summary_statistics/GCST90060001-GCST90061000/GCST90060001/
LEPR	LEPR	GCST90060002	Leptin receptor	LEPR.tsv.gz	ftp://ftp.ebi.ac.uk/pub/databases/gwas/summary_statistics/GCST90060001-GCST90061000/GCST90060002/
LTBP3	LTBP3	GCST90060003	Latent-transforming growth factor beta-binding protein 3	LTBP3.tsv.gz	ftp://ftp.ebi.ac.uk/pub/databases/gwas/summary_statistics/GCST90060001-GCST90061000/GCST90060003/
LXN	LXN	GCST90060004	Latexin	LXN.tsv.gz	ftp://ftp.ebi.ac.uk/pub/databases/gwas/summary_statistics/GCST90060001-GCST90061000/GCST90060004/
MAD1L1	MAD1L1	GCST90060005	Mitotic spindle assembly checkpoint protein MAD1	MAD1L1.tsv.gz	ftp://ftp.ebi.ac.uk/pub/databases/gwas/summary_statistics/GCST90060001-GCST90061000/GCST90060005/
MANF	MANF	GCST90060006	Mesencephalic astrocyte-derived neurotrophic factor	MANF.tsv.gz	ftp://ftp.ebi.ac.uk/pub/databases/gwas/summary_statistics/GCST90060001-GCST90061000/GCST90060006/
MAPT	MAPT	GCST90060007	Microtubule-associated protein tau	MAPT.tsv.gz	ftp://ftp.ebi.ac.uk/pub/databases/gwas/summary_statistics/GCST90060001-GCST90061000/GCST90060007/
MATN3	MATN3	GCST90060008	Matrilin-3	MATN3.tsv.gz	ftp://ftp.ebi.ac.uk/pub/databases/gwas/summary_statistics/GCST90060001-GCST90061000/GCST90060008/
MDGA1	MDGA1	GCST90060009	MAM domain-containing glycosylphosphatidylinositol anchor protein 1	MDGA1.tsv.gz	ftp://ftp.ebi.ac.uk/pub/databases/gwas/summary_statistics/GCST90060001-GCST90061000/GCST90060009/
MSR1	MSR1	GCST90060010	Macrophage scavenger receptor types I and II	MSR1.tsv.gz	ftp://ftp.ebi.ac.uk/pub/databases/gwas/summary_statistics/GCST90060001-GCST90061000/GCST90060010/
N2DL-2	N2DL2	GCST90060011	NKG2D ligand 2	N2DL2.tsv.gz	ftp://ftp.ebi.ac.uk/pub/databases/gwas/summary_statistics/GCST90060001-GCST90061000/GCST90060011/
NAA10	NAA10	GCST90060012	N-alpha-acetyltransferase 10	NAA10.tsv.gz	ftp://ftp.ebi.ac.uk/pub/databases/gwas/summary_statistics/GCST90060001-GCST90061000/GCST90060012/
NAAA	NAAA	GCST90060013	N-acylethanolamine-hydrolyzing acid amidase	NAAA.tsv.gz	ftp://ftp.ebi.ac.uk/pub/databases/gwas/summary_statistics/GCST90060001-GCST90061000/GCST90060013/
NBL1	NBL1	GCST90060014	Neuroblastoma suppressor of tumorigenicity 1	NBL1.tsv.gz	ftp://ftp.ebi.ac.uk/pub/databases/gwas/summary_statistics/GCST90060001-GCST90061000/GCST90060014/
NCAN	NCAN	GCST90060015	Neurocan core protein	NCAN.tsv.gz	ftp://ftp.ebi.ac.uk/pub/databases/gwas/summary_statistics/GCST90060001-GCST90061000/GCST90060015/
N-CDASE	NCDASE	GCST90060016	Neutral ceramidase	NCDASE.tsv.gz	ftp://ftp.ebi.ac.uk/pub/databases/gwas/summary_statistics/GCST90060001-GCST90061000/GCST90060016/
NDRG1	NDRG1	GCST90060017	Protein NDRG1	NDRG1.tsv.gz	ftp://ftp.ebi.ac.uk/pub/databases/gwas/summary_statistics/GCST90060001-GCST90061000/GCST90060017/
NEFL	NEFL	GCST90060018	Neurofilament light polypeptide	NEFL.tsv.gz	ftp://ftp.ebi.ac.uk/pub/databases/gwas/summary_statistics/GCST90060001-GCST90061000/GCST90060018/
NEP	NEP	GCST90060019	Neprilysin	NEP.tsv.gz	ftp://ftp.ebi.ac.uk/pub/databases/gwas/summary_statistics/GCST90060001-GCST90061000/GCST90060019/
NMNAT1	NMNAT1	GCST90060020	Nicotinamide/nicotinic acid mononucleotide adenylyltransferase 1	NMNAT1.tsv.gz	ftp://ftp.ebi.ac.uk/pub/databases/gwas/summary_statistics/GCST90060001-GCST90061000/GCST90060020/
NPM1	NPM1	GCST90060021	Nucleophosmin	NPM1.tsv.gz	ftp://ftp.ebi.ac.uk/pub/databases/gwas/summary_statistics/GCST90060001-GCST90061000/GCST90060021/
NR-CAM	NRCAM	GCST90060022	Neuronal cell adhesion molecule	NRCAM.tsv.gz	ftp://ftp.ebi.ac.uk/pub/databases/gwas/summary_statistics/GCST90060001-GCST90061000/GCST90060022/
NRP2	NRP2	GCST90060023	Neuropilin-2	NRP2.tsv.gz	ftp://ftp.ebi.ac.uk/pub/databases/gwas/summary_statistics/GCST90060001-GCST90061000/GCST90060023/
NTRK2	NTRK2	GCST90060024	BDNF/NT-3 growth factors receptor	NTRK2.tsv.gz	ftp://ftp.ebi.ac.uk/pub/databases/gwas/summary_statistics/GCST90060001-GCST90061000/GCST90060024/
NTRK3	NTRK3	GCST90060025	NT-3 growth factor receptor	NTRK3.tsv.gz	ftp://ftp.ebi.ac.uk/pub/databases/gwas/summary_statistics/GCST90060001-GCST90061000/GCST90060025/
NXPH1	NXPH1	GCST90060026	Neurexophilin-1	NXPH1.tsv.gz	ftp://ftp.ebi.ac.uk/pub/databases/gwas/summary_statistics/GCST90060001-GCST90061000/GCST90060026/
PAEP	PAEP	GCST90060027	Glycodelin	PAEP.tsv.gz	ftp://ftp.ebi.ac.uk/pub/databases/gwas/summary_statistics/GCST90060001-GCST90061000/GCST90060027/
PDGF-R-ALPHA	PDGFRALPHA	GCST90060028	Platelet-derived growth factor receptor alpha	PDGFRALPHA.tsv.gz	ftp://ftp.ebi.ac.uk/pub/databases/gwas/summary_statistics/GCST90060001-GCST90061000/GCST90060028/
PFDN2	PFDN2	GCST90060029	Prefoldin subunit 2	PFDN2.tsv.gz	ftp://ftp.ebi.ac.uk/pub/databases/gwas/summary_statistics/GCST90060001-GCST90061000/GCST90060029/
PHOSPHO1	PHOSPHO1	GCST90060030	Phosphoethanolamine/phosphocholine phosphatase	PHOSPHO1.tsv.gz	ftp://ftp.ebi.ac.uk/pub/databases/gwas/summary_statistics/GCST90060001-GCST90061000/GCST90060030/
PLA2G10	PLA2G10	GCST90060031	Group 10 secretory phospholipase A2	PLA2G10.tsv.gz	ftp://ftp.ebi.ac.uk/pub/databases/gwas/summary_statistics/GCST90060001-GCST90061000/GCST90060031/
PLXNB1	PLXNB1	GCST90060032	Plexin-B1	PLXNB1.tsv.gz	ftp://ftp.ebi.ac.uk/pub/databases/gwas/summary_statistics/GCST90060001-GCST90061000/GCST90060032/
PLXNB3	PLXNB3	GCST90060033	Plexin-B3	PLXNB3.tsv.gz	ftp://ftp.ebi.ac.uk/pub/databases/gwas/summary_statistics/GCST90060001-GCST90061000/GCST90060033/
PMVK	PMVK	GCST90060034	Phosphomevalonate kinase	PMVK.tsv.gz	ftp://ftp.ebi.ac.uk/pub/databases/gwas/summary_statistics/GCST90060001-GCST90061000/GCST90060034/
PPP3R1	PPP3R1	GCST90060035	Calcineurin subunit B type 1	PPP3R1.tsv.gz	ftp://ftp.ebi.ac.uk/pub/databases/gwas/summary_statistics/GCST90060001-GCST90061000/GCST90060035/
PRTFDC1	PRTFDC1	GCST90060036	Phosphoribosyltransferase domain-containing protein 1	PRTFDC1.tsv.gz	ftp://ftp.ebi.ac.uk/pub/databases/gwas/summary_statistics/GCST90060001-GCST90061000/GCST90060036/
PRTG	PRTG	GCST90060037	Protogenin	PRTG.tsv.gz	ftp://ftp.ebi.ac.uk/pub/databases/gwas/summary_statistics/GCST90060001-GCST90061000/GCST90060037/
PSG1	PSG1	GCST90060038	Pregnancy-specific beta-1-glycoprotein 1	PSG1.tsv.gz	ftp://ftp.ebi.ac.uk/pub/databases/gwas/summary_statistics/GCST90060001-GCST90061000/GCST90060038/
PSME1	PSME1	GCST90060039	Proteasome activator complex subunit 1	PSME1.tsv.gz	ftp://ftp.ebi.ac.uk/pub/databases/gwas/summary_statistics/GCST90060001-GCST90061000/GCST90060039/
PTPN1	PTPN1	GCST90060040	Tyrosine-protein phosphatase non-receptor type 1	PTPN1.tsv.gz	ftp://ftp.ebi.ac.uk/pub/databases/gwas/summary_statistics/GCST90060001-GCST90061000/GCST90060040/
PTS	PTS	GCST90060041	6-pyruvoyl tetrahydrobiopterin synthase	PTS.tsv.gz	ftp://ftp.ebi.ac.uk/pub/databases/gwas/summary_statistics/GCST90060001-GCST90061000/GCST90060041/
PVR	PVR	GCST90060042	Poliovirus receptor	PVR.tsv.gz	ftp://ftp.ebi.ac.uk/pub/databases/gwas/summary_statistics/GCST90060001-GCST90061000/GCST90060042/
RBKS	RBKS	GCST90060043	Ribokinase	RBKS.tsv.gz	ftp://ftp.ebi.ac.uk/pub/databases/gwas/summary_statistics/GCST90060001-GCST90061000/GCST90060043/
RGMA	RGMA	GCST90060044	Repulsive guidance molecule A	RGMA.tsv.gz	ftp://ftp.ebi.ac.uk/pub/databases/gwas/summary_statistics/GCST90060001-GCST90061000/GCST90060044/
RGMB	RGMB	GCST90060045	RGM domain family member B	RGMB.tsv.gz	ftp://ftp.ebi.ac.uk/pub/databases/gwas/summary_statistics/GCST90060001-GCST90061000/GCST90060045/
RNF31	RNF31	GCST90060046	E3 ubiquitin-protein ligase RNF31	RNF31.tsv.gz	ftp://ftp.ebi.ac.uk/pub/databases/gwas/summary_statistics/GCST90060001-GCST90061000/GCST90060046/
ROBO2	ROBO2	GCST90060047	Roundabout homolog 2	ROBO2.tsv.gz	ftp://ftp.ebi.ac.uk/pub/databases/gwas/summary_statistics/GCST90060001-GCST90061000/GCST90060047/
RPS6KB1	RPS6KB1	GCST90060048	Ribosomal protein S6 kinase beta-1	RPS6KB1.tsv.gz	ftp://ftp.ebi.ac.uk/pub/databases/gwas/summary_statistics/GCST90060001-GCST90061000/GCST90060048/
RSPO1	RSPO1	GCST90060049	R-spondin-1	RSPO1.tsv.gz	ftp://ftp.ebi.ac.uk/pub/databases/gwas/summary_statistics/GCST90060001-GCST90061000/GCST90060049/
SCARA5	SCARA5	GCST90060050	Scavenger receptor class A member 5	SCARA5.tsv.gz	ftp://ftp.ebi.ac.uk/pub/databases/gwas/summary_statistics/GCST90060001-GCST90061000/GCST90060050/
SCARB2	SCARB2	GCST90060051	Lysosome membrane protein 2	SCARB2.tsv.gz	ftp://ftp.ebi.ac.uk/pub/databases/gwas/summary_statistics/GCST90060001-GCST90061000/GCST90060051/
SCARF2	SCARF2	GCST90060052	Scavenger receptor class F member 2	SCARF2.tsv.gz	ftp://ftp.ebi.ac.uk/pub/databases/gwas/summary_statistics/GCST90060001-GCST90061000/GCST90060052/
SFRP1	SFRP1	GCST90060053	Secreted frizzled-related protein 1	SFRP1.tsv.gz	ftp://ftp.ebi.ac.uk/pub/databases/gwas/summary_statistics/GCST90060001-GCST90061000/GCST90060053/
SFRP-3	SFRP3	GCST90060054	Secreted frizzled-related protein 3	SFRP3.tsv.gz	ftp://ftp.ebi.ac.uk/pub/databases/gwas/summary_statistics/GCST90060001-GCST90061000/GCST90060054/
SIGLEC1	SIGLEC1	GCST90060055	Sialoadhesin	SIGLEC1.tsv.gz	ftp://ftp.ebi.ac.uk/pub/databases/gwas/summary_statistics/GCST90060001-GCST90061000/GCST90060055/
SIGLEC-9	SIGLEC9	GCST90060056	Sialic acid-binding Ig-like lectin 9	SIGLEC9.tsv.gz	ftp://ftp.ebi.ac.uk/pub/databases/gwas/summary_statistics/GCST90060001-GCST90061000/GCST90060056/
SKR3	SKR3	GCST90060057	Serine/threonine-protein kinase receptor R3	SKR3.tsv.gz	ftp://ftp.ebi.ac.uk/pub/databases/gwas/summary_statistics/GCST90060001-GCST90061000/GCST90060057/
SMOC1	SMOC1	GCST90060058	SPARC-related modular calcium-binding protein 1	SMOC1.tsv.gz	ftp://ftp.ebi.ac.uk/pub/databases/gwas/summary_statistics/GCST90060001-GCST90061000/GCST90060058/
SMOC2	SMOC2	GCST90060059	SPARC-related modular calcium-binding protein 2	SMOC2.tsv.gz	ftp://ftp.ebi.ac.uk/pub/databases/gwas/summary_statistics/GCST90060001-GCST90061000/GCST90060059/
SMPD1	SMPD1	GCST90060060	Sphingomyelin phosphodiesterase	SMPD1.tsv.gz	ftp://ftp.ebi.ac.uk/pub/databases/gwas/summary_statistics/GCST90060001-GCST90061000/GCST90060060/
SNCG	SNCG	GCST90060061	Gamma-synuclein	SNCG.tsv.gz	ftp://ftp.ebi.ac.uk/pub/databases/gwas/summary_statistics/GCST90060001-GCST90061000/GCST90060061/
SPOCK1	SPOCK1	GCST90060062	Testican-1	SPOCK1.tsv.gz	ftp://ftp.ebi.ac.uk/pub/databases/gwas/summary_statistics/GCST90060001-GCST90061000/GCST90060062/
SRP14	SRP14	GCST90060063	Signal recognition particle 14 kDa protein	SRP14.tsv.gz	ftp://ftp.ebi.ac.uk/pub/databases/gwas/summary_statistics/GCST90060001-GCST90061000/GCST90060063/
TBCB	TBCB	GCST90060064	Tubulin-folding cofactor B	TBCB.tsv.gz	ftp://ftp.ebi.ac.uk/pub/databases/gwas/summary_statistics/GCST90060001-GCST90061000/GCST90060064/
TDGF1	TDGF1_IPN	GCST90060065	Teratocarcinoma-derived growth factor 1	TDGF1_IPN.tsv.gz	ftp://ftp.ebi.ac.uk/pub/databases/gwas/summary_statistics/GCST90060001-GCST90061000/GCST90060065/
THY-1	THY1	GCST90060066	Thy-1 membrane glycoprotein	THY1.tsv.gz	ftp://ftp.ebi.ac.uk/pub/databases/gwas/summary_statistics/GCST90060001-GCST90061000/GCST90060066/
TMPRSS5	TMPRSS5	GCST90060067	Transmembrane protease serine 5	TMPRSS5.tsv.gz	ftp://ftp.ebi.ac.uk/pub/databases/gwas/summary_statistics/GCST90060001-GCST90061000/GCST90060067/
TNFRSF12A	TNFRSF12A	GCST90060068	Tumor necrosis factor receptor superfamily member 12A	TNFRSF12A.tsv.gz	ftp://ftp.ebi.ac.uk/pub/databases/gwas/summary_statistics/GCST90060001-GCST90061000/GCST90060068/
TNFRSF13C	TNFRSF13C	GCST90060069	Tumor necrosis factor receptor superfamily member 13C	TNFRSF13C.tsv.gz	ftp://ftp.ebi.ac.uk/pub/databases/gwas/summary_statistics/GCST90060001-GCST90061000/GCST90060069/
TNFRSF21	TNFRSF21	GCST90060070	Tumor necrosis factor receptor superfamily member 21	TNFRSF21.tsv.gz	ftp://ftp.ebi.ac.uk/pub/databases/gwas/summary_statistics/GCST90060001-GCST90061000/GCST90060070/
TN-R	TNR	GCST90060071	Tenascin-R	TNR.tsv.gz	ftp://ftp.ebi.ac.uk/pub/databases/gwas/summary_statistics/GCST90060001-GCST90061000/GCST90060071/
TPPP3	TPPP3	GCST90060072	Tubulin polymerization-promoting protein family member 3	TPPP3.tsv.gz	ftp://ftp.ebi.ac.uk/pub/databases/gwas/summary_statistics/GCST90060001-GCST90061000/GCST90060072/
UBE2F	UBE2F	GCST90060073	NEDD8-conjugating enzyme UBE2F	UBE2F.tsv.gz	ftp://ftp.ebi.ac.uk/pub/databases/gwas/summary_statistics/GCST90060001-GCST90061000/GCST90060073/
UNC5C	UNC5C	GCST90060074	Netrin receptor UNC5C	UNC5C.tsv.gz	ftp://ftp.ebi.ac.uk/pub/databases/gwas/summary_statistics/GCST90060001-GCST90061000/GCST90060074/
VSTM1	VSTM1	GCST90060075	V-set and transmembrane domain-containing protein 1	VSTM1.tsv.gz	ftp://ftp.ebi.ac.uk/pub/databases/gwas/summary_statistics/GCST90060001-GCST90061000/GCST90060075/
VWC2	VWC2	GCST90060076	Brorin	VWC2.tsv.gz	ftp://ftp.ebi.ac.uk/pub/databases/gwas/summary_statistics/GCST90060001-GCST90061000/GCST90060076/
WFIKKN1	WFIKKN1	GCST90060077	WAP, Kazal, immunoglobulin, Kunitz and NTR domain-containing protein 1	WFIKKN1.tsv.gz	ftp://ftp.ebi.ac.uk/pub/databases/gwas/summary_statistics/GCST90060001-GCST90061000/GCST90060077/
WWP2	WWP2	GCST90060078	NEDD4-like E3 ubiquitin-protein ligase WWP2	WWP2.tsv.gz	ftp://ftp.ebi.ac.uk/pub/databases/gwas/summary_statistics/GCST90060001-GCST90061000/GCST90060078/
